# Supplementary material for: Construction of a telomere-related gene signature to predict prognosis and immune landscape for glioma
Source: Front Endocrinol (Lausanne). 2023 Jun 2;14:1145722. doi: 10.3389/fendo.2023.1145722 (PMC10284135; doi:10.3389/fendo.2023.1145722)
Supplement: Supplementary Table 1 — The TRGs. [file Table_1.xlsx]

## Sheet: S1
POT1
TERF1
TERF2
TERF2IP
TERT
TINF2
TERC
ACD
NBN
RAD50
PML
STN1
KDM1A
BLM
FEN1
XRCC6
MRE11
XRCC5
HMBOX1
PINX1
DCLRE1B
ZBTB48
NEK7
GNL3L
PCNA
ATR
ERCC4
RPA1
RPA2
RTEL1
MSH2
WRN
NSMCE2
TNKS
MCPH1
CTCF
NR2F2
HNRNPK
HNRNPD
TERRA
TEP1
DKC1
KLF4
TEN1
CTC1
AURKA
E2F1
ORC1
ORC2
ORC4
MAD1L1
MYC
TAL1
ASF1A
ASF1B
ATRX
CBX3
DAXX
PPP1R10
SMCHD1
HSP90AA1
ARID1A
DEK
SNAI1
VDR
ATM
FANCD2
TOP3A
EXO1
MUS81
POLD3
POLH
RUVBL2
SMC6
PIF1
GRHL2
SMARCAL1
SP100
SUMO1
SUMO2
UBE2I
SUMO3
GAR1
NR2C2
AR
EGR1
EPAS1
ESR1
ETS2
ETV1
FOS
GLI1
GLI2
HIF1A
MAZ
MEN1
MYCN
MZF1
NFATC2
NFX1
PAX5
PAX8
PITX1
RUNX2
SP1
SP3
STAT3
STAT5A
TFAP2B
USF1
WT1
SUPT5H
CPSF4
RFPL3
SCYL1
KLF2
ZNF148
NFKB1
CTNNB1
NOS3
ZNF827
MLH1
RB1
H3F3A
RUVBL1
BAZ2A
DOT1L
HDAC8
ERCC5
FANCA
RAD17
RAD51
RIF1
SMC5
IDH1
CERS1
PIN1
ISG15
TNKS2
UBE2D3
GNL3
LRIF1
NR2C1
NR2F1
BHLHE40
ESR2
ETS1
EWSR1
HOXA7
JUN
MXD1
RELA
TP53
TP73
ZSCAN4
CEBPA
ZEB2
TCEAL7
DHX36
CEBPB
HRG
RINT1
TMEM173
BMP7
PDGFRA
POLD1
TP53BP1
THOC6
PAICS
BMP2K
AURKB
CHEK1
CHEK2
MCM2
MCM7
NABP2
ORC5
SMC3
STAG2
ORC3
FES
YWHAQ
DNMT1
HDAC7
HDAC2
HIST1H2AA
HIST1H2BA
HIST1H2BB
HIST1H4H
HMGB1
KDM4C
PPP1CC
SIRT1
SIRT6
KMT5C
HIST1H3A
HIST1H4A
HIST1H3B
HIST1H3C
HIST1H3D
HIST1H3E
HIST1H3F
HIST1H3G
HIST1H3H
HIST1H3I
HIST1H3J
HIST1H4C
HIST1H4D
HIST1H4E
HIST1H4F
HIST1H4I
HIST1H4J
HIST1H4K
HIST1H4L
HIST2H4A
HIST2H4B
PARP2
APEX1
DDB1
EID3
ERCC1
FANCL
HAT1
HUS1
NSMCE3
PNKP
POLE2
RAD9A
RECQL4
RFC1
RFC2
RFC4
RFC5
WRNIP1
XRCC1
XRCC3
DNA2
HIST1H4B
HIST4H4
MVK
SENP6
PARP1
CCT4
CCT7
DNAJB1
CBX1
NAT10
NHP2
NOP10
PA2G4
UPF1
NAF1
THOC5
THOC1
THOC2
THOC3
CLK3
MORC3
HNRNPA2B1
HNRNPC
HNRNPU
CSNK2A1
DCLRE1C
NVL
TERB1
TERB2
WRAP53
DNAJC9
CAND1
CTBP1
HMGB1P10
NOP9
PRMT5
RANP1
SLX4IP
TMED10
PIAS4
RPL13
CCNL1
ACAT2
ACTB
ACY1
ADPRH
AHCY
AKT1
ALDH3A1
ALDOA
AMPD2
ANXA5
CARS
CKB
CRYBB1
CRYGS
DBN1
DCX
DPYSL3
EEF1D
EIF4B
ENO2
ENSA
EPHX2
FABP2
NR5A1
GAGE5
GAMT
GSS
HCLS1
HGD
HLCS
HMOX1
HNMT
HOXA3
IL1RN
IVL
LDHA
LDHB
LTA4H
MAGEA4
MDH1
MPG
MT1X
MT3
NEFL
PRDX1
PCP4
PDE1B
PEPD
PFKP
PGM1
PNMT
PPM1G
PPP1R2
MAP2K3
PTMA
PEX5
MAP4K2
RABIF
RBMY1A1
RGS3
RPL19
S100P
SARS
SNCG
SOX5
SRM
TAGLN
TALDO1
TBL1X
TKT
TPI1
TUBB2A
WARS
WFS1
RNF113A
IFRD2
MADD
CPNE3
DOK2
TMSB4Y
TMSB10
BCL7B
GPR52
DDX23
XAGE2
PRDX6
DHX38
KEAP1
RNF10
GFPT2
DPP3
TSSC4
GPA33
PAK4
AKR1A1
TUBB3
HMGN4
ARID3B
TRIM16
GAS2L1
RGS14
RBBP9
WDR4
OGFR
AKR7A3
NCDN
HAAO
AIPL1
PGLS
SULT4A1
CCDC9
OR2H1
GNMT
SULT1B1
C19orf53
DBNL
PHPT1
TNPO2
HDGFRP3
SBDS
PIPOX
BIN2
ISYNA1
SCLY
C9orf78
KLHDC4
RPP25
BANP
PGM2
UFSP2
TRMT1
LYAR
ENAH
RGMA
AKR1B10
ANKMY2
DDX24
CAMK1D
CORO1B
KIAA1191
RBKS
PDLIM2
C12orf43
AHNAK
C1orf35
KCTD17
CCM2
FERMT3
TBC1D10A
ZNF414
AFAP1L2
PTPN5
SCRN2
LRSAM1
PAGE5
SYAP1
NXNL1
CCDC43
LRRC25
TUBB
NAIF1
PAGE2
PHYHD1
NUDT14
CCDC137
C1orf174
ANXA8L1
MICA
ASS1
IDO1
OCM2
PKM
SRSF6
SULT1C2
AIMP2
EIF3G
VGLL4
FAM131B
DDX39A
DNPH1
ARPP21
DDX19B
ACOT7
TWF2
TOR1AIP1
KIF1BP
LGALSL
MRTO4
MAGOHB
APPL2
PPP6R3
CPPED1
CEP85
NOL12
NUDT18
HDGFRP2
TXNDC17
PHYKPL
C15orf57
FAM122A
ZC3H18
SIRPD
REM2
PROSER2
ZNF790
SENP1
SENP3
SENP5
SENP7
CASP7
PGD
MAP4
FBP1
PAFAH1B3
EVL
ADA
TRIM15
AK1
TUBB4B
AVPR1B
CAMK2A
CDKL2
DLG2
DLG4
EDN2
FGFR3
GNE
KSR2
LCP2
MAPK1
NEK8
RAC1
RYK
ANGPT4
BDKRB2
CAMK2G
CD7
CDKN2B
CERK
DCK
DMPK
DTYMK
DUSP10
IRAK1
MALT1
MAP3K2
MAP3K3
MAP4K3
MAPK3
MAPKAPK5
MET
NEK4
NTRK1
PCK1
PIK3C2B
PKIB
PPP1R1B
PRKCQ
PRKCSH
PRKD2
PTPRG
RAPGEF3
ROCK2
RPS6KB2
SEPHS2
SOCS1
SPA17
SPHK2
UGP2
YES1
STK26
STRADA
MAPK15
PAK5
MAST1
BRSK2
IP6K3
EPHA6
APPL1
IQCH
PPP1R17
RPRD1A
ACAD10
NADK
LOC100421108
GLG1
RPN2
G3BP1
PAPSS1
FBXO22
IGF2BP2
IGF2BP3
RPN1
EIF5B
RPL26
RPL27
RPLP1
ABCF1
FARSA
RPL27A
RPS20
KRT10
RPL21
FKBP3
HNRNPCL1
GIGYF2
RPL23
RPL23A
NAA15
APEH
ATP6V1A
RPL31
RPL36
PDAP1
RPL10
EIF5
TPT1
ILF2
RPLP2
RPS7
RPL12
HNRNPA0
RPL26L1
RPL17
CTNNA1
IPO8
REEP5
GARS
PPP1R7
PHGDH
PSPH
PSAT1
GSPT1
ASNS
ALDH1A1
PUS7
RPS16
RPS19
CDC16
PSMB5
FOXJ3
CLPB
HSPA4
TUBB1
FOXD2
GREM1
ALPL
ZNF703
ACLY
ACTN1
AP2A2
ABCD1
ATP2B1
ATP2B3
DST
CENPF
CYLC2
DMD
DOCK2
ATN1
ERH
FHL1
GTF2A1
GTF2A2
HK1
IVD
KPNA2
MARK3
MECP2
MYH9
MYH10
MYO1C
MYO10
NME4
OPA1
PCBP1
PCMT1
PFKL
PLAT
PLOD1
PLOD2
PPP2CA
PPP2CB
PSMA2
PSMB5
REV3L
RING1
RNF2
BRD2
RPS2
RPS6
RPS8
RYR2
S100A7
S100A8
SFPQ
SNRNP70
SNRPD1
TAF2
TBX1
TF
TRPC5
UGDH
UTRN
SF1
USP9X
DUSP11
IRS4
DDX3Y
PABPC4
MCM3AP
MYOM2
SRSF11
FXR2
TBPL1
KIAA0430
G3BP2
SEC16A
USP15
THRAP3
AASS
SF3B4
BCKDK
PRMT5
SEC24B
PITRM1
PRDX4
PRDX3
CLASRP
ATXN2L
CEP131
FBXO21
ZC3H13
GPATCH8
CYFIP1
GANAB
SYNE2
KIF13B
SYNE1
ARHGEF18
MACF1
SKIV2L2
SRRM2
ZNF281
SDF2L1
KIAA1429
CHD5
SAP30BP
REPIN1
RBM15B
YTHDF2
LARP7
YTHDF1
C20orf27
DARS2
CHD7
BAIAP2L1
ARHGAP20
DHX37
CHD8
EEFSEC
MCCC2
TBC1D15
NT5DC2
PYCRL
DHX40
SLTM
EDC3
GRPEL1
TMPRSS13
LDOC1L
POLDIP3
ZGPAT
TRIM47
ZC3HAV1L
ARMC6
PAXBP1
OSBPL9
OSBPL11
RAVER1
MACROD2
RBM33
CFAP58
U2AF1L4
PRPS1L1
RSBN1L
YTHDF3
RALGAPA1
RASGEF1C
GCOM2
KIAA2022
ZKSCAN4
HSP90AB2P
USP22
CACNA1B
CYP2E1
FOXD4
FRG1
GAS8
PCNT
PSMD13
SDHA
SLC6A12
ZNF140
DOC2B
UBE2M
ZMYND11
TMED10
DIP2C
SIRT3
SH3YL1
DUSP22
RIC8A
DBNDD1
RBFA
TRIM7
SCGB1C1
CHAMP1
IQSEC3
TSPYL6
LRRN1
AKIRIN1
CDKN1A
BUB3
CCNA2
CDC73
CDCA8
CDK1
CHFR
CHTF18
DCTN2
E2F2
E2F3
E2F4
GMNN
RACK1
KHDRBS1
KIF4A
MCM3
MCM4
MCM5
MCM6
NCAPG
NDC80
NSUN2
NUDC
NUMA1
ORC6
PCNP
RBBP8
RCC1
RCC2
RPRD1B
SEPT2
SKP1
SMC1A
STAG1
YWHAG
TOX4
NEK2
CCNB1
PIM2
MIS18BP1
API5
LGALS7
PDCD4
PDCD6
PDCD2
ANP32B
CBFB
CSRP1
EMD
FAM50A
LGALS1
RCOR1
SERPINB12
TAGLN2
TDRD6
YBX3
FKBP6
TPRXL
MYF6
COCH
LCK
LASP1
SRP14
TFRC
TMEM109
YWHAB
AMPH
ANXA2
ANXA4
CRK
CTTN
EPB41L1
HSPA1A
HSPA6
RPSA
MSN
PALM
SH3GL2
SOAT1
SYK
TBCD
PEA15
CLIC3
MAP7
TRIP10
PACSIN2
SH3BP1
PACSIN3
PACSIN1
EPS8L1
LANCL2
PRX
JSRP1
CPNE2
WIPI2
CNST
RAP1A
CFL1
CASK
FGFR4
GAP43
MPZL1
PI4K2B
PRKAR2A
PRKAR2B
ROCK1
STK16
CDK20
BASP1
CAPRIN1
ATP1A1
PGRMC1
SLC3A2
CKAP4
ANXA1
CDC20
TLN1
DSG2
GABRB3
HMMR
KCNS3
SORL1
IFITM1
RRAS2
NLGN4X
ANOS1
LEMD2
MARCKS
CARM1
CHAF1B
DNMT3A
DNMT3B
H2AFX
H2AFY
H2AFY2
HDAC1
HDAC3
HDAC4
HIST3H3
HMGB2
HP1BP3
INO80C
KAT2A
KAT2B
KDM4A
KDM4B
KMT2A
LRWD1
MBD3
MCRS1
MTA1
NIPBL
PPP1CA
PPP1CB
PRMT1
PRMT2
PRMT3
PRMT6
RBBP7
SET
SGO1
SMARCA1
SMARCA5
SMARCC2
SUV39H1
SUV39H2
KMT5B
TRIM28
UBR5
WDR61
WDR82
KMT2D
ARRB1
HIST1H1A
HMGN1
HMGN2
NAP1L1
NASP
NCL
WDR5
RPAP1
PRMT7
C17orf49
HSP90AB1
IPO5
BABAM1
MAPK14
NEK6
RPS6KA5
JAK2
RPS6KA4
STK19
RNF40
APLF
ATRIP
BARD1
BCCIP
BRCA2
BRIP1
FAAP100
FAAP24
CEP164
CLSPN
DCLRE1A
DUT
EME1
ERCC2
ERCC3
ETAA1
FAM175A
FAM84A
FAM84B
FANCB
FANCC
FANCE
FANCF
FANCG
FANCI
FANCM
FBXO18
GEN1
HMGB3
LIG1
LIG3
LIG4
MDC1
MSH3
MSH4
MSH5
MSH6
MUTYH
NABP1
NFRKB
NHEJ1
NSMCE4A
OTUB1
PALB2
PMS1
PMS2
POLA1
POLA2
POLD2
POLD4
POLE
POLE3
POLE4
POLL
POLM
PRIM1
PRIM2
PRKDC
PRPF19
PTMS
RAD1
RAD18
RAD21
RAD23B
RAD51AP1
RAD51B
RAD51C
RAD51D
RAD52
RAD54B
RAD54L
RBM14
RECQL
RECQL5
REV1
RFC3
RMI1
RMI2
RNF8
RPA3
SFR1
SEM1
SLX4
SSRP1
SUPT16H
SWI5
TOP1
TOP2A
TOP2B
TOP3B
TOPBP1
UIMC1
XRCC2
XRCC4
ZSWIM7
BRCA1
TNKS1BP1
GAPDH
MAPK12
HIST1H2AL
HMGN3
STUB1
RTN3
APOBEC3F
BOD1L1
C19orf66
AKAP8
MAPK8
ILF3
DDX3X
NPM1
NONO
YBX1
WDHD1
CDK9
HSP90B1
DSCC1
NSMCE1
SLX1A
YY1
AASDHPPT
CMPK1
ETFA
ETHE1
FH
GBE1
GMPS
HINT2
HSD17B10
IDH3A
MAT2B
NAMPT
NANS
NOSIP
OLA1
SHMT1
UAP1
ACYP2
CRYM
SERPINH1
NR1H3
DHFR
GLDC
RARRES2
ST6GAL1
LYPLA1
PASK
CECR1
TMX1
LONP1
NIPSNAP1
SOD2
STOML2
SLC25A6
HAGH
NOL3
TOMM34
FKBP8
RTN4
DHFRL1
PRKCB
MAP3K5
SRC
COQ8B
MAP2K7
ATP5O
DLAT
DAP3
PC
ATP5F1
SLC25A5
ATP5A1
ATP2A2
ATP5B
AIFM1
DLST
ALDH2
OXCT1
ATF2
LMNB1
NUP107
ANP32E
ACP1
CTDP1
LRRC41
PARP4
PIAS1
PIAS3
PPME1
SAE1
SIMC1
EIF2AK4
MAP3K4
EPHA4
TNIK
SIRT2
CCT2
CCT5
DNAJA1
DNAJA2
EIF4H
FKBP5
NACA
PSMA7
PSMA8
PSMB6
PSMD10
PSMD5
PSME3
STIP1
UBA1
UBXN1
UCHL1
USP7
CALML3
TBCA
BAG3
BCAP31
COTL1
RPAP3
NUDCD2
DNAJC3
CDC37
HSPH1
HSPA4L
DNAJB11
CCT3
CCT6A
CCT8
PTGES3
TCP1
ARF3
ARF4
ARF5
AZGP1
CHMP4B
CSE1L
ECT2
EIF5A
EIF5A2
KPNB1
RAB10
RAB1B
RAB35
RAB5C
RAB6A
VCP
CHMP2B
SLC39A10
HMGN5
ALYREF
BZW1
C14ORF166
RTCB
CBX5
POLR1A
CGGBP1
CPSF6
DDX1
DDX39B
DDX5
DHX15
DNAJC8
EDF1
EFTUD2
ELAVL1
FBL
FUBP1
FUS
GATAD2B
GPKOW
GRWD1
GTF3C3
HDGF
HELZ
HLTF
HMGA1
HNRNPA1
ISG20
KHSRP
NELFB
NR2F6
NRIP1
NUDT21
PARK7
PIR
POLR1B
POLR1C
POLR1E
POLR2E
PRPF31
PRPF4B
RBM8A
SARNP
SMG5
SMG6
SMG7
SND1
SNRPA1
SNW1
SP110
SRSF9
SSB
TAF15
TARDBP
TCEA1
TCOF1
TPR
TRIP13
UBTF
XPO1
CEBPB
CTCFL
E2F5
E2F6
IKZF1
IRF1
JUND
MBD2
MITF
MYB
NFAT5
SMAD3
TCF7
TCF7L2
TFAP2A
TFAP4
ETV4
FLI1
ZNF208
MPHOSPH6
SERBP1
THOC7
CCNT1
CCNT2
POLR2B
ZFP36L1
DDX21
HEXIM1
THG1L
PYM1
HEXIM2
IGF2BP1
DDX17
DHX9
SYNCRIP
FOXK1
DHX33
FOXO3
JUNB
CDK13
UPF2
UPF3A
AHR
ATF1
FOXL2
FOSB
FOSL2
GTF2B
HNF4A
MAX
MXI1
MYF5
MYOG
NFKB2
REL
RELB
REST
TAF9
TBX2
TFAP2C
USF2
XBP1
FOSL1
HMGA2
ATF6
BCL11A
MYOCD
ZBTB9
KLF9
NFATC1
POU5F1
PPARG
ZBTB16
LSM11
PARM1
PURA
SHQ1
SNRPB
SNRPD3
SNRPE
TFIP11
RMRP
NFE2L3
TRIM22
KCTD15
ARHGDIA
C1QBP
CACYBP
CIRBP
CLIC1
CREBBP
ESRRA
ITGAX
PEBP1
YWHAE
YWHAZ
CALD1
IKBKAP
MAP3K1
CTSC
FRAT2
THEMIS2
CSNK2A2
CSNK2B
SNX22
TP53RK
MYEF2
HNRNPM
OSGEP
ATAD5
RRAGA
RRAGB
TNIP3
TNIP2
CHMP4BP1
FAM58A
NCBP2L
NAA11
NAA10
RNF4
SENP2
NCBP1
PKLR
ABCC8
UROS
ABCC2
PAFAH1B1
CFTR
POR
RPL34
CHTF8
RABL2B
ACTR2
VPS54
WDR31
LRRC18
RPS4X
RPS4Y1
CNOT4
LGMN
TCHHL1
USP20
TRAPPC2
CREB5
NAA30
FOXP4
FOXP1
RPS10
RPS11
RPS15A
RPS17
ABCC5
RPS21
LRRC63
BRMS1
RPS23
RPS14
CHN1
ARRDC2
RPS27
RPS28
CALML4
RRM1
CSTF3
ZNHIT3
PRPS2
RPS4Y2
PNCK
CHN2
ACTR3B
HSP90AA2P
UEVLD
WDR38
SLC7A6
POMT1
PNKD
ABCC6
ARHGAP9
LRRIQ4
ASPG
ARRDC5
ISCA1P1
CDK10
ZGRF1
PSMB11
RAP1GDS1
ABCC4
CDC27
HHAT
BCKDK
ADK
PPP6C
ADSS
SLC7A7
SLC7A9
ATF7
KARS
DNAJA4
AHCYL2
ARHGAP26
RAB29
DOLPP1
PTGES3L-AARSD1
ANAPC7
UBTFL1
NDOR1
ABCC3
EFCAB3
CDC20B
RNF222
ARHGAP27
MPND
POC1A
MOV10L1
TUBB8
LRCH1
DHX16
ACTR3C
TSPY4
RAB7B
EIF2B3
CDK16
ZNHIT6
FOXO4
EFCAB9
FOXP2
PPP2R1B
DHX35
TNPO3
RAB9A
TSPY1
ABCC10
ARHGAP23
POC1B
RNF7
RPS10-NUDT3
PRPS1
COG3
EIF4A1
NSFL1C
ATAD2B
HIP1
TSPY8
USP2
PRPSAP2
LRCH2
PRPF4
USP39
GDAP1L1
DNAJC6
AARSD1
CDK15
ARPC5
ARHGAP12
RRAGC
AAR2
ACTR3
VPS36
TSPY10
EIF3J
ANAPC4
GAK
CDK14
SETSIP
TEX2
PIK3C2G
GMIP
PHLPP2
TUBB4A
HAGHL
FOXO6
CDK11B
DARS
DDX46
CABP4
SYDE1
ZMIZ2
CDK19
LPIN3
DHX8
HIP1R
TUBB6
PTPN23
CALM2
RABL2A
CSTF2
SP140L
GSTZ1
CDK11A
TXNIP
ARRDC1
TRAPPC4
CABP2
ATG16L2
CAMKV
ADSSL1
GPS1
CNPPD1
NAA35
PIAS2
CALM3
DAW1
PRKD1
CALML6
PRPSAP1
PDXK
FOXF2
FOXJ1
AARS
TRIM23
ARF6
EIF4A2
OPHN1
CDK18
TNNC2
TSPYL1
PPM1D
CAMK1
FOXH1
PSMB8
ARHGAP35
FOXK2
CDC23
SNRNP40
ABCC1
GNL1
PIGK
ABCC9
ARPC2
PRKD3
TSG101
PSKH1
RPL10A
NUFIP1
POMT2
PPP2R1A
PPM1F
LPIN2
IPO13
DHX34
EIF4A3
PPM1E
USP33
TLN2
CSTF2T
GPATCH4
RPS27L
NAA20
LSM7
LSM8
VPS28
TUBE1
RAB9B
USP18
CALML5
LRRC40
UBE2R2
GPATCH1
TSR1
PNPO
DHX32
DNAJC11
SMU1
LSG1
FOXJ2
ARHGAP15
LRRC59
WDR5B
SLC7A10
ZMIZ1
CAMK1G
ARHGAP21
RRAGD
TSPYL4
TSPYL2
RAB38
RPS18
TSPY2
GIGYF1
UPF3B
DDX50
NOC4L
ARHGAP10
LRRK1
ERMP1
ARL14
ILKAP
SYDE2
PRPF38A
EFCAB7
ABCC11
LRCH3
RHPN2
PSKH2
ABCC12
TSPYL5
RHPN1
TADA1
DQX1
ARL11
SLC7A13
FLCN
LRR1
ARHGAP42
PCSK9
PRPS1L1
TUBB2B
ARL5B
ARRDC4
NAT16
USP50
TSEN54
CALM1P1
HSP90AA4P
HSP90AA5P
HSP90AB2P
HSP90AB3P
HSP90AB4P
RPS10P5
RPS4XP21
TSPY26P
TSPY6P
TRAPPC2B
ARHGAP45
FAM197Y5
FAM197Y1
APAF1
TEX13A
TEX13B
PABPC1L2A
PABPC1L2B
PPM1N
AMPD1
AMPD3
GMDS
UAP1L1
STX10
STX6
PSMA1
CNOT2
DHDDS
PLCB1
PLCB2
PLCB3
PLCB4
PLCD1
PLCD3
PLCD4
PLCE1
PLCG1
PLCG2
PLCH1
PLCH2
PLCL1
PLCL2
RIDA
CSNK1A1
CSNK1A1L
CSNK1E
CSNK1G1
CSNK1G2
CSNK1G3
TTBK1
TTBK2
VRK3
ANAPC1
ARHGEF28
CENPO
CMTR1
KCTD16
NCAPD3
PHAX
TBX15
TENM3
MLX
TFE3
TFEB
TFEC
RFWD2
KLF1
KLF12
KLF15
KLF3
KLF5
KLF6
KLF7
KLF8
FOXN1
FOXN2
FOXN3
FOXN4
FOXR1
GATA1
GATA2
GATA3
GATA4
GATA5
GATA6
TRPS1
MECOM
PRDM16
ZNF497
ZNF837
YY2
JAZF1
TEAD1
TEAD2
TEAD3
TEAD4
EP300
HDAC9
CTAG1A
CTAG1B
CTAG2
LAGE3
DYDC2
SLF1
ARID3A
CCAR2
CDC25A
CDC25B
DBF4B
MKI67
PKMYT1
PLK1
RBL1
RBL2
WEE1
CHMP7
INCENP
CCNE1
CCNE2
MEI1
RAD21L1
TFPT
TNFRSF6B
TDRD1
TDRD10
TDRD12
TDRD3
TDRD5
TDRD7
TDRD9
TDRKH
TMEM201
ARF1
CABP1
ARL4A
UBXN2B
ELOVL7
RACGAP1
USP8
ELOVL6
TGFBRAP1
SEC61A2
VAMP4
ELOVL5
PIK3CB
ELOVL1
RHBDL1
PIK3CG
ARL4C
GAPVD1
RABGEF1
VAMP1
VPS39
RHBDL2
PIK3C3
PIK3C2A
ARRDC3
VAMP2
RHBDL3
ARL4D
SLC7A5
VAMP8
RAB7A
VAMP3
PIK3CD
PIK3CA
VAMP5
SEC63
SEC61A1
SLC7A11
PIK3R4
ELOVL2
HHATL
VPS18
ELOVL4
ARV1
ELOVL3
PHLPP1
STX8
BET1
BET1L
PLCZ1
TNNC1
ARPC5L
CCDC155
ARID4A
ARID4B
INO80
INO80B
INO80E
MTF2
PAXIP1
PHF1
KMT2C
KMT2B
HABP4
RBBP5
PBRM1
SAP30
SAP30L
SETD1A
SETD1B
EZH1
EZH2
ZNF451
SP140
USP21
KDM6B
ASH2L
FOXP3
SMARCA4
SIN3A
CDK5
CDK17
WBSCR22
PAF1
UTY
LEO1
SMARCA2
KDM6A
SIN3B
HMG20A
SUZ12
SMARCC1
SMARCE1
HMG20B
ATAD2
RTF1
RRP8
IWS1
RNF20
SUDS3
BRMS1L
EXOSC6
VRK1
VRK2
EHMT1
MASTL
DPY30
SETDB1
ACTR5
ACTR8
DNTT
RPAIN
TDP1
TREX1
TREX2
TNIP1
MMS19
UBE2A
UBE2B
CDK2
MLH3
XRN1
RB1CC1
GINS3
MOV10
RPS27A
FZR1
AHCYL1
FOXM1
PSMD11
PSMD6
PSMD12
FOXO1
OGG1
PSMC3
PSMD8
RNASEH2A
PSMC4
PIGN
RBX1
CDK12
HELB
SART3
DMAP1
SLC25A33
PDS5A
PDS5B
CSNK1D
ANKLE1
[truncated: 93 more rows]

## Sheet: S2
gene	lowMean	highMean	logFC	pValue	fdr
ABCA4	0.213204	1.88355	3.14315	1.13002e-15	2.523e-15
ABCC3	0.920944	20.1738	4.45323	3.34267e-60	1.14654e-58
ACTG2	1.19169	9.02791	2.92139	1.7501e-36	1.00592e-35
ACTN1	18.3317	84.5141	2.20485	2.35389e-69	3.32943e-67
ADAM12	0.678096	9.97229	3.87836	4.32004e-77	4.23363e-74
ADAM33	1.59674	9.61338	2.58992	4.91179e-32	2.25233e-31
ADAMDEC1	1.04471	5.33373	2.35204	2.07247e-30	8.82503e-30
ADAMTS20	1.89063	0.456944	-2.04878	3.17323e-42	2.49924e-41
ADAMTS3	0.643525	4.17508	2.69774	3.85721e-34	1.95641e-33
ADAMTS7	1.04209	4.59285	2.13991	3.91768e-53	6.80387e-52
ADGRE1	0.559892	3.30499	2.56143	3.8481e-48	4.47423e-47
ADGRE2	0.76263	3.37279	2.14488	3.60975e-61	1.41099e-59
ADGRE5	6.88428	29.396	2.09424	7.52076e-71	1.36763e-68
ADM	8.03877	58.8459	2.8719	1.11141e-43	9.51844e-43
AEBP1	59.1119	313.319	2.40611	4.64966e-51	6.80825e-50
AKAP14	0.411512	2.12029	2.36526	0.0308153	0.0350482
ALDH1A3	0.544403	2.87119	2.3989	2.12961e-25	7.21795e-25
ALDH3A1	0.228022	1.87226	3.03754	1.14136e-50	1.6094e-49
ALOX5AP	26.1274	123.699	2.2432	9.35037e-61	3.41189e-59
ANGPT2	4.29694	19.8383	2.20691	5.11183e-50	6.84237e-49
ANPEP	1.77401	7.88362	2.15184	2.69789e-44	2.41455e-43
ANXA1	22.831	221.042	3.27525	3.49105e-67	3.30325e-65
ANXA2	11.2489	92.4032	3.03815	3.07926e-66	2.46353e-64
AOX1	0.463217	2.90924	2.65088	6.11641e-57	1.46452e-55
APCDD1L	0.320288	2.5972	3.01952	3.34506e-40	2.34394e-39
APOBEC3B	0.860194	3.76465	2.12978	7.60643e-47	8.0587e-46
APOL1	8.45801	33.8551	2.00098	1.39745e-42	1.12452e-41
APOL4	4.22957	32.0769	2.92295	6.5183e-58	1.70345e-56
AQP1	227.308	1023.67	2.17103	1.55227e-37	9.45277e-37
AQP5	0.690905	8.99267	3.70219	1.44256e-43	1.22703e-42
AQP9	0.664676	5.73879	3.11002	5.55327e-39	3.64375e-38
ARAP3	5.72983	24.7135	2.10874	2.59114e-59	8.02492e-58
AREG	0.375332	3.40468	3.18128	4.29936e-28	1.63762e-27
ARL9	0.566387	3.6938	2.70525	3.95743e-55	8.15255e-54
ARSJ	1.653	8.99599	2.44419	3.60026e-42	2.82099e-41
ASB5	0.255785	1.74943	2.77388	8.8179e-49	1.07539e-47
ASF1B	4.89061	34.3095	2.81052	2.83331e-64	1.71842e-62
ASPM	0.826775	5.93595	2.84391	3.08957e-61	1.22511e-59
ASPN	1.04582	6.06127	2.53498	5.22967e-47	5.60993e-46
AURKA	3.43577	16.1907	2.23645	1.77804e-67	1.83419e-65
AURKB	3.29946	21.7307	2.71944	4.35722e-57	1.04879e-55
B3GNT7	1.91786	11.0316	2.52407	4.91489e-64	2.8573e-62
BARX1	0.200202	2.42991	3.60137	3.7259e-23	1.14798e-22
BCAT1	4.56525	30.4858	2.73937	2.1727e-62	9.80575e-61
BCL2A1	4.52489	20.0557	2.14806	3.98095e-42	3.11218e-41
BDKRB2	0.376508	2.92648	2.95842	8.64216e-52	1.33978e-50
BEST4	0.763498	3.32551	2.12288	4.60815e-50	6.1742e-49
BGN	96.6434	393.693	2.02633	2.37991e-63	1.20935e-61
BIRC5	5.67005	46.3165	3.03009	4.01955e-60	1.36168e-58
BRIP1	0.54961	2.50673	2.18933	1.32095e-49	1.71624e-48
BUB1	2.07299	11.5622	2.47963	3.65946e-60	1.24585e-58
BUB1B	1.96386	10.298	2.3906	1.07306e-52	1.78453e-51
C1orf158	0.384332	3.55322	3.2087	3.2465e-25	1.09038e-24
C1R	25.7643	145.259	2.49518	3.76194e-57	9.15139e-56
C1RL	4.78497	23.3009	2.2838	2.2681e-59	7.08845e-58
C1S	23.6538	104.944	2.14947	3.47279e-45	3.28145e-44
C21orf62	7.04524	30.768	2.12671	3.63161e-38	2.28453e-37
C2orf66	0.878858	3.56452	2.02001	2.25826e-46	2.31567e-45
C6orf141	0.465558	5.78796	3.63602	3.72665e-37	2.23079e-36
C6orf15	0.123048	10.9276	6.47261	5.41071e-49	6.68181e-48
C7orf57	1.03598	9.32636	3.17032	3.36249e-38	2.11816e-37
CA3	1.05526	41.3188	5.29112	4.78037e-66	3.76935e-64
CA9	1.97153	23.3441	3.56567	1.27682e-34	6.63559e-34
CACNG2	9.55411	2.23156	-2.09807	2.9624e-52	4.75371e-51
CACNG5	0.582221	3.13581	2.4292	5.63491e-26	1.95922e-25
CALHM6	0.43232	1.76847	2.03233	6.83532e-43	5.59884e-42
CAPN6	0.0411289	4.55794	6.79208	5.51113e-33	2.64195e-32
CARD16	2.33207	13.6694	2.55127	2.49795e-59	7.77139e-58
CASP4	2.23859	11.1526	2.31672	8.70072e-71	1.55031e-68
CAVIN3	0.852778	4.26128	2.32104	6.20644e-47	6.60608e-46
CCDC8	2.29482	13.5546	2.56233	1.18453e-48	1.43188e-47
CCER2	3.51547	15.9887	2.18526	6.3405e-28	2.4011e-27
CCL18	1.47602	20.7514	3.81342	6.26412e-07	9.3866e-07
CCL20	0.316781	3.57196	3.49516	5.32662e-36	2.98534e-35
CCL5	3.81595	16.0761	2.0748	2.7851e-47	3.03267e-46
CCN4	0.745143	12.4077	4.05758	1.34038e-55	2.89607e-54
CCNA2	3.56161	21.5042	2.59402	3.55036e-68	4.27289e-66
CCNB1	9.90274	58.0683	2.55185	1.88905e-69	2.69977e-67
CCNB2	3.49294	26.1481	2.90419	2.91767e-65	2.00854e-63
CD101	0.968952	4.34594	2.16517	8.50479e-66	6.23987e-64
CD163	12.2854	89.6064	2.86666	5.98088e-35	3.15606e-34
CD2	0.847296	5.24348	2.62959	1.70586e-50	2.37607e-49
CD248	5.02396	42.849	3.09236	2.2746e-74	9.1787e-72
CD3D	0.78078	4.71594	2.59456	7.94419e-47	8.39063e-46
CD3E	0.786013	3.69664	2.23359	6.396e-44	5.57516e-43
CD48	0.542387	2.58801	2.25445	6.00738e-47	6.39916e-46
CD58	5.70748	28.9106	2.34067	4.85374e-76	3.02697e-73
CD70	0.118344	3.58456	4.92074	2.36639e-52	3.84223e-51
CD93	8.47819	34.825	2.03829	4.37094e-55	8.97744e-54
CDC20	4.94152	49.1942	3.31546	1.01679e-80	4.65014e-77
CDC25C	0.864858	5.33169	2.62406	1.71048e-57	4.29027e-56
CDC45	2.31218	13.0133	2.49266	5.292e-51	7.70767e-50
CDC6	1.71201	8.4802	2.30841	9.61116e-64	5.27461e-62
CDCA2	0.81902	5.81933	2.82888	1.36538e-65	9.7568e-64
CDCA8	3.11034	24.2029	2.96004	6.0911e-75	2.78566e-72
CDCP1	1.27995	5.25742	2.03827	8.74379e-48	9.89808e-47
CDK1	5.29475	24.6456	2.2187	3.74155e-54	7.10015e-53
CDK4	57.0547	322.214	2.4976	4.63655e-29	1.84173e-28
CDKN2C	20.2523	99.7741	2.30058	3.03259e-55	6.34254e-54
CDKN3	3.11194	17.8223	2.5178	9.47681e-70	1.44469e-67
CELSR1	0.564143	3.40269	2.59254	5.48262e-47	5.8721e-46
CENPA	1.20917	10.9734	3.18192	1.54293e-66	1.33138e-64
CENPE	0.730516	4.21978	2.53018	1.60966e-66	1.36326e-64
CENPF	4.03634	19.498	2.27221	3.35631e-47	3.63732e-46
CENPK	1.25873	7.40186	2.55592	4.08628e-59	1.2349e-57
CENPU	3.50578	19.7892	2.49691	1.24473e-59	3.99946e-58
CEP55	1.31486	8.72328	2.72996	5.81461e-70	8.96364e-68
CFAP100	0.417702	1.90419	2.18863	1.98247e-16	4.57298e-16
CFAP161	0.319031	1.78807	2.48664	2.81063e-25	9.47001e-25
CFAP45	0.277578	3.70548	3.7387	1.49508e-57	3.76377e-56
CFAP73	0.786065	3.68792	2.23009	5.01796e-23	1.53984e-22
CFH	3.82868	16.0788	2.07024	1.46804e-50	2.05946e-49
CFI	1.01762	5.08183	2.32015	6.52323e-50	8.65559e-49
CHAF1B	2.01233	8.5626	2.08918	5.85691e-67	5.35712e-65
CHI3L1	34.098	2867.14	6.39378	3.43936e-73	1.004e-70
CHI3L2	17.8824	242.48	3.76126	2.85516e-60	9.89213e-59
CHODL	1.01733	9.74447	3.2598	4.50689e-33	2.17271e-32
CHRNA1	0.491573	7.66617	3.96303	1.53322e-36	8.83854e-36
CHRNA9	0.215098	8.53014	5.30951	1.01738e-60	3.69272e-59
CISH	0.79697	4.11228	2.36734	5.05283e-64	2.9251e-62
CKAP2L	1.29663	7.38958	2.51073	1.39602e-57	3.53383e-56
CKS2	35.4648	141.987	2.0013	1.04668e-56	2.47595e-55
CLCF1	1.73959	13.6729	2.9745	1.25281e-64	7.99468e-63
CLEC18B	1.1461	6.87883	2.58543	2.87116e-58	7.75439e-57
CLEC5A	0.623419	8.37434	3.7477	3.08839e-66	2.46353e-64
CLIC1	50.7837	311.865	2.61848	2.33023e-76	1.68267e-73
CLIC6	0.270089	3.26077	3.59371	1.13265e-35	6.23095e-35
CLSPN	0.707363	3.78673	2.42043	1.0157e-63	5.52992e-62
COL15A1	1.09312	5.11189	2.2254	4.27106e-43	3.52369e-42
COL1A1	5.81514	155.028	4.73657	7.53602e-61	2.76455e-59
COL1A2	9.84803	147.822	3.90788	4.6987e-64	2.77871e-62
COL2A1	0.586869	5.36739	3.19311	5.42999e-10	9.38399e-10
COL3A1	7.3494	199.925	4.76569	2.83607e-60	9.85084e-59
COL4A1	8.56407	92.4736	3.43267	1.58915e-72	4.36064e-70
COL4A2	8.25791	67.1098	3.02268	1.49589e-71	3.01818e-69
COL5A1	1.48928	20.8888	3.81004	7.75762e-63	3.72151e-61
COL5A2	5.94392	49.9038	3.06966	8.9539e-72	1.91949e-69
COL6A2	10.272	159.507	3.95683	2.84315e-64	1.71842e-62
COL6A3	0.648491	14.9059	4.52265	5.93878e-44	5.19975e-43
COL8A1	0.792662	11.4607	3.85384	1.99178e-59	6.26772e-58
CP	6.64975	27.2763	2.03627	8.43575e-37	4.93765e-36
CRABP1	2.16104	12.381	2.51833	5.76889e-11	1.04281e-10
CRABP2	10.0258	41.2513	2.04073	2.29309e-29	9.25331e-29
CRYBG1	0.634621	3.32904	2.39114	2.80324e-51	4.17141e-50
CRYGD	0.386624	1.75755	2.18456	1.29516e-07	2.00379e-07
CSF3	0.3864	2.15265	2.47795	1.10691e-10	1.9736e-10
CSMD3	9.78004	2.42256	-2.01331	4.21021e-65	2.80408e-63
CSTA	1.34437	7.33972	2.44879	2.69195e-48	3.16754e-47
CTHRC1	2.21054	25.1777	3.50968	9.24719e-60	3.01357e-58
CXCL10	3.4535	52.9664	3.93894	2.68943e-61	1.07264e-59
CXCL11	0.794836	8.90434	3.48578	1.05354e-51	1.62229e-50
CXCL13	1.76539	9.2279	2.38601	0.000331875	0.000431432
CXCL6	0.161809	3.35244	4.37285	9.77563e-11	1.74547e-10
CXCL8	3.96102	59.2637	3.9032	1.24519e-26	4.44781e-26
CXCL9	0.913089	8.71294	3.25433	7.70132e-55	1.53356e-53
CYP27B1	0.608596	10.6681	4.13167	8.58458e-47	9.04612e-46
CYTL1	11.8515	51.9025	2.13073	9.49414e-51	1.34844e-49
DDIT4L	2.18201	19.2361	3.14009	3.2585e-45	3.08964e-44
DEPDC1	0.355067	4.37579	3.62338	1.07216e-73	3.58782e-71
DEPDC1B	1.20782	6.53584	2.43597	8.50623e-60	2.79869e-58
DES	1.20247	10.5855	3.13802	1.07843e-43	9.24751e-43
DGKK	4.23177	1.03345	-2.03379	1.38026e-50	1.94029e-49
DIRAS3	6.69069	41.4172	2.63	1.0699e-60	3.85276e-59
DKK1	1.35231	11.2622	3.05798	2.70605e-09	4.53931e-09
DLGAP5	1.19288	11.3013	3.24397	2.2474e-67	2.25068e-65
DLK1	0.217704	3.52353	4.01658	2.47182e-24	7.99089e-24
DLX2	0.669112	3.49643	2.38556	1.28239e-20	3.52876e-20
DLX5	3.12222	14.7394	2.23903	0.00100453	0.00126779
DMRTA2	0.581089	14.6948	4.6604	2.15059e-54	4.16166e-53
DNAI3	0.497285	2.1439	2.10809	1.17915e-14	2.52073e-14
DPEP1	0.974225	9.63596	3.3061	3.69852e-50	5.00431e-49
DPP4	0.195876	1.83034	3.2241	3.27343e-50	4.45109e-49
DPYD	3.29766	19.4662	2.56146	1.8424e-67	1.8864e-65
DRAXIN	3.98064	18.3937	2.20814	2.15975e-43	1.81457e-42
DRC1	0.890686	5.96791	2.74424	4.63902e-34	2.33998e-33
DSG2	0.168011	2.98674	4.15195	1.53876e-45	1.49095e-44
DTL	3.06745	12.4287	2.01857	3.97986e-43	3.29136e-42
E2F2	1.40631	6.55932	2.22163	1.06196e-43	9.11201e-43
E2F7	0.555072	4.72529	3.08965	1.40512e-64	8.9251e-63
E2F8	0.510932	2.75972	2.43332	1.13076e-58	3.26612e-57
EEF1AKMT3	6.36766	37.2463	2.54826	1.28548e-51	1.95747e-50
EFEMP2	11.1346	56.528	2.34392	4.0631e-61	1.5792e-59
EGFR	113.621	460.638	2.01941	0.00318238	0.00388419
EIF3CL	0.445973	1.98533	2.15435	5.11375e-23	1.56889e-22
EMILIN2	1.86177	12.8613	2.78829	1.10244e-70	1.89068e-68
EMILIN3	4.46474	32.5917	2.86786	2.11402e-47	2.3222e-46
EMP3	9.66791	165.305	4.09578	1.78959e-75	9.09374e-73
EN1	0.432131	8.68002	4.32816	2.14521e-57	5.34162e-56
EN2	1.3627	5.96312	2.12959	6.92341e-30	2.86285e-29
ENPEP	1.39168	5.66136	2.02432	2.39462e-51	3.5711e-50
ERCC6L	0.441814	2.222	2.33035	1.45421e-58	4.11384e-57
ERP27	0.64493	2.90207	2.16987	9.30863e-42	7.14686e-41
ESCO2	0.707585	3.5346	2.32057	3.59963e-51	5.31049e-50
ESM1	0.876267	12.2979	3.8109	2.16727e-47	2.37879e-46
ESPL1	1.05298	5.29776	2.3309	3.91165e-54	7.39226e-53
ETV7	0.793871	4.07892	2.36121	1.67378e-49	2.15222e-48
EVC2	0.347585	2.85916	3.04016	3.06843e-64	1.82884e-62
EXO1	1.19808	7.02944	2.55269	3.25436e-55	6.79602e-54
EXOC3L2	0.333222	2.71676	3.02733	1.60213e-60	5.72427e-59
EYA4	0.352246	4.40029	3.64294	1.24194e-42	1.00173e-41
F13A1	5.94173	71.3996	3.58696	4.57827e-27	1.66527e-26
F2RL2	0.84844	4.56783	2.42862	5.2379e-54	9.73766e-53
F5	20.7914	4.18207	-2.3137	3.85556e-35	2.05191e-34
FABP5	3.3999	69.612	4.35577	3.85834e-65	2.59493e-63
FABP7	78.8432	381.795	2.27574	1.49623e-40	1.0703e-39
FAM110C	1.43642	6.13927	2.09558	1.22668e-32	5.79347e-32
FAM111B	1.7312	8.69435	2.32831	8.81909e-51	1.25908e-49
FAM181A	7.13676	29.3577	2.0404	2.74953e-52	4.42764e-51
FAM183A	0.793864	13.4944	4.08733	1.51798e-48	1.81734e-47
FAM20A	1.12297	7.05034	2.65037	1.12505e-51	1.72465e-50
FAM81B	0.657994	3.4615	2.39525	1.773e-16	4.09798e-16
FAM83D	1.93776	13.1437	2.76191	4.1829e-63	2.07182e-61
FBLIM1	3.65411	20.2075	2.4673	2.36013e-50	3.25111e-49
FBLN5	8.16185	33.2688	2.0272	1.77749e-56	4.13341e-55
FBLN7	1.50423	7.11917	2.24269	2.38768e-46	2.44288e-45
FBXO17	2.01837	13.3087	2.72111	1.27314e-48	1.53628e-47
FCGBP	16.1382	99.9545	2.63079	1.20452e-57	3.08322e-56
FCGR2B	0.412521	4.09969	3.31298	5.14881e-44	4.52832e-43
FCGR3A	43.7136	217.196	2.31284	7.70779e-58	2.00286e-56
FCGR3B	0.712751	2.92184	2.03541	2.26026e-34	1.16015e-33
FGFBP2	2.5859	23.4649	3.18177	2.4953e-26	8.81685e-26
FKBP1C	0.847876	3.88182	2.19481	1.06107e-47	1.18937e-46
FKBP9	18.5576	88.1466	2.2479	4.50104e-69	6.05434e-67
FLNC	10.0115	60.7162	2.60043	4.08633e-59	1.2349e-57
FMOD	5.31748	103.461	4.28221	1.20067e-54	2.37366e-53
FN1	50.2794	256.155	2.34898	6.07276e-61	2.27646e-59
FNDC1	0.355969	1.80969	2.34592	7.78865e-17	1.82792e-16
FOLR1	2.59942	11.6471	2.16372	5.70998e-26	1.98482e-25
FOSL1	2.64691	15.1432	2.51629	1.37977e-56	3.24151e-55
FOXJ1	12.9457	56.8373	2.13437	4.50694e-33	2.17271e-32
FOXM1	6.35143	31.4599	2.30836	1.32594e-51	2.01239e-50
FPR2	0.214354	1.8956	3.14459	2.97138e-44	2.64551e-43
FSTL1	18.3688	93.4109	2.34634	3.72577e-80	1.02235e-76
G0S2	2.37886	29.6907	3.64167	2.55807e-55	5.39949e-54
GAL	0.830603	5.43114	2.70902	3.77083e-28	1.44191e-27
GALNT3	0.584806	3.1521	2.43028	1.2433e-53	2.26234e-52
GAS2L3	0.802952	6.6121	3.04172	2.15186e-75	1.05441e-72
GBP1	11.4432	68.1687	2.57462	2.93284e-60	1.01102e-58
GBP5	0.402568	2.85252	2.82494	5.01042e-54	9.32741e-53
GDF15	1.13353	19.5113	4.10541	4.85966e-61	1.87288e-59
GJB2	2.63906	15.8221	2.58385	2.84538e-27	1.04521e-26
GJC1	2.6824	10.8384	2.01455	2.59983e-70	4.34996e-68
GJD3	0.255863	1.87975	2.8771	4.19663e-48	4.86329e-47
GLI1	0.539639	4.43581	3.03913	1.75545e-25	5.966e-25
GPR1	0.0672799	2.26816	5.0752	4.17774e-51	6.13689e-50
GPR157	0.354327	1.74112	2.29686	3.81125e-57	9.25493e-56
GPR65	1.27521	6.18545	2.27814	1.14889e-59	3.7089e-58
GPR82	0.699148	3.68347	2.3974	3.72163e-50	5.0258e-49
GPRC5A	0.54319	3.9502	2.8624	1.29541e-53	2.35093e-52
GPX8	0.764366	12.4829	4.02954	1.88397e-71	3.64058e-69
GRB14	0.844101	5.16804	2.61413	5.65896e-53	9.64483e-52
GSX2	0.630593	7.3764	3.54814	8.0717e-48	9.15994e-47
GTSE1	2.55801	12.8204	2.32535	1.6578e-52	2.71746e-51
GZMA	1.20685	6.22119	2.36594	7.17146e-43	5.86367e-42
GZMH	0.742665	3.0151	2.02142	1.03157e-39	7.03088e-39
H1-4	0.635259	2.62652	2.04774	3.51702e-23	1.08557e-22
H2AC20	1.14295	4.58959	2.0056	1.07494e-45	1.05495e-44
H2BC11	1.124	5.12516	2.18895	1.00265e-61	4.20685e-60
H3C10	0.99959	4.27261	2.09571	2.04987e-46	2.11302e-45
H3C2	0.119108	2.57539	4.43445	1.00203e-48	1.21878e-47
H4C3	0.476141	2.15319	2.17702	2.69246e-21	7.65131e-21
HAMP	3.33149	18.6106	2.48188	9.97244e-51	1.41199e-49
HAND2	0.254177	2.38876	3.23236	4.78411e-35	2.53135e-34
HASPIN	0.566365	2.85351	2.33293	7.2248e-55	1.44496e-53
HBA1	2.38657	14.1865	2.57151	3.13837e-26	1.10491e-25
HFE	1.52249	6.32526	2.05469	7.52078e-64	4.21164e-62
HGF	1.05223	4.54038	2.10936	8.1651e-47	8.61732e-46
HJURP	2.02856	13.1064	2.69174	8.82254e-59	2.58092e-57
HK3	1.39993	6.90675	2.30265	7.03422e-48	8.00244e-47
HLA-DQA1	7.94328	39.5726	2.31669	4.50896e-48	5.2161e-47
HLA-DQA2	8.73305	35.5891	2.02688	1.56061e-24	5.10041e-24
HLA-DRA	478.571	2133.56	2.15646	3.84451e-53	6.69373e-52
HMMR	1.73147	7.4335	2.10204	4.885e-54	9.11866e-53
HOXA1	0.138426	2.08892	3.91556	3.0705e-59	9.4668e-58
HOXA10	0.265829	5.12066	4.26776	7.89899e-47	8.34932e-46
HOXA11	0.519232	2.85328	2.45817	6.10012e-37	3.60128e-36
HOXA2	0.197993	5.29253	4.74043	7.3303e-61	2.70354e-59
HOXA3	0.0864457	2.97857	5.10668	2.3351e-57	5.8039e-56
HOXA5	0.215052	15.2535	6.14831	4.90447e-59	1.47564e-57
HOXA6	0.0291299	2.07029	6.15118	2.75093e-64	1.67746e-62
HOXA7	0.0858554	3.35607	5.28872	2.26087e-56	5.20456e-55
HOXA9	0.0459145	2.51286	5.77424	1.75689e-50	2.44467e-49
HOXB13	0.0895234	2.95932	5.04686	1.20093e-36	6.961e-36
HOXB2	0.564066	9.3381	4.04919	1.35919e-40	9.75319e-40
HOXB3	0.170603	4.9821	4.86804	2.7197e-49	3.42333e-48
HOXB4	0.323578	7.17507	4.47081	3.12441e-43	2.60589e-42
HOXB7	1.14917	10.8756	3.24242	2.4013e-34	1.2307e-33
HOXB8	0.0868839	2.73937	4.97861	1.76977e-40	1.2594e-39
HOXC10	0.147266	9.22242	5.96865	9.59859e-64	5.27461e-62
HOXC11	0.00864954	2.24286	8.0185	3.97561e-56	8.91265e-55
HOXC13	0.0106492	2.97849	8.12769	1.75009e-62	8.11192e-61
HOXC4	1.43252	7.99337	2.48025	9.28352e-56	2.02174e-54
HOXC6	0.100485	2.26249	4.49285	5.0732e-59	1.51314e-57
HOXC8	0.21198	2.14474	3.3388	4.7918e-52	7.56542e-51
HOXC9	0.0891408	3.75801	5.39774	8.54653e-60	2.80522e-58
HOXD10	0.185715	8.11977	5.45027	1.79697e-49	2.2977e-48
HOXD11	0.0190669	2.50461	7.03737	4.19824e-58	1.10769e-56
HOXD13	0.0429238	7.65342	7.47818	2.64193e-55	5.55939e-54
HOXD9	0.847667	11.259	3.73144	2.43107e-48	2.86549e-47
HP	0.463562	7.89009	4.08921	3.46116e-45	3.27497e-44
HPD	0.71327	4.75723	2.7376	7.39061e-50	9.77812e-49
HPSE2	30.2863	6.23141	-2.28104	7.97926e-61	2.91935e-59
HS3ST3B1	0.68613	7.15745	3.38289	8.52578e-51	1.22102e-49
HSPA6	4.91299	27.6024	2.49012	1.61603e-53	2.89829e-52
HSPG2	3.649	16.0161	2.13394	4.80611e-53	8.24247e-52
HTRA3	0.981082	8.07029	3.04018	2.15796e-72	5.50315e-70
IBSP	0.518126	28.5736	5.78523	1.41315e-53	2.55111e-52
IDO1	0.109438	1.9966	4.18936	4.50139e-46	4.51786e-45
IGF2	0.142691	3.10109	4.44181	5.622e-12	1.06715e-11
IGF2BP2	0.753013	10.4666	3.79697	2.50077e-68	3.11914e-66
IGF2BP3	0.101078	4.03337	5.31845	3.32509e-79	6.73004e-76
IGFBP2	9.62391	270.253	4.81154	5.71126e-79	8.7065e-76
IGFBP3	32.1167	196.31	2.61174	6.00692e-38	3.72413e-37
IL13RA2	2.90942	44.3792	3.93108	1.26082e-55	2.73277e-54
IL1R2	0.428476	2.67214	2.64071	2.63417e-29	1.05861e-28
IL1RAP	4.49255	20.7224	2.20559	2.79337e-47	3.03926e-46
IL1RN	0.91619	4.44036	2.27696	1.97205e-39	1.32698e-38
IL2RA	0.187059	3.28968	4.13639	1.48581e-34	7.69255e-34
IL2RB	0.498893	2.25252	2.17474	3.47619e-48	4.05556e-47
IL4I1	1.53131	6.76029	2.14232	4.6282e-53	7.96724e-52
IL6	0.842853	5.82575	2.78909	1.68018e-42	1.34493e-41
IL7R	0.598002	3.05231	2.35168	9.69524e-44	8.3502e-43
IQGAP3	1.74004	9.40391	2.43414	2.59113e-59	8.02492e-58
IRX5	0.482402	3.29627	2.77253	1.27767e-46	1.3361e-45
ISG20	0.995969	4.28982	2.10675	2.48303e-67	2.41611e-65
ITGA5	6.6674	31.458	2.23823	4.3515e-71	8.17844e-69
ITGB3	0.605943	3.92568	2.69569	8.59509e-69	1.13389e-66
JCHAIN	0.831716	13.7019	4.04214	1.92622e-20	5.24882e-20
JHY	0.583914	3.12465	2.41986	1.30148e-44	1.19042e-43
KCNE4	5.09362	21.1857	2.05633	1.14945e-45	1.12485e-44
KCNIP2	68.8105	16.8763	-2.02763	3.85006e-54	7.28591e-53
KCNN4	1.09799	4.5387	2.04742	1.05293e-43	9.0402e-43
KDELR3	1.54371	13.2072	3.09685	1.14778e-69	1.71169e-67
KIAA0040	5.79199	33.4955	2.53184	8.27169e-68	9.37914e-66
KIF14	0.866371	4.35091	2.32826	3.90703e-55	8.08514e-54
KIF18A	0.744595	4.51629	2.60061	2.29293e-64	1.41707e-62
KIF20A	1.80152	14.681	3.02666	5.24789e-67	4.86494e-65
KIF23	1.09692	7.75926	2.82246	8.46234e-67	7.58845e-65
KIF2C	3.00833	21.2545	2.82073	3.03993e-67	2.91663e-65
KIF4A	2.83091	17.6689	2.64187	1.07503e-64	6.92458e-63
KIFC1	7.26733	31.6055	2.12068	5.24671e-46	5.24671e-45
KISS1R	0.30915	1.89457	2.61549	8.48441e-18	2.07979e-17
KLHDC8A	26.3748	124.711	2.24135	8.60498e-51	1.23108e-49
KLHL4	5.82638	24.5081	2.07259	6.68698e-51	9.64725e-50
KRT18	0.568877	2.59866	2.19158	2.25892e-35	1.21825e-34
KRT75	0.0496998	2.06021	5.37341	1.46785e-47	1.62673e-46
LAMB1	3.70806	17.649	2.25085	1.84655e-54	3.59868e-53
LCK	0.430088	1.72373	2.00283	7.36959e-42	5.71247e-41
LCTL	0.628155	3.31197	2.3985	1.78822e-62	8.23307e-61
LDHA	60.9971	258.642	2.08415	7.89723e-68	9.09373e-66
LEMD1	0.618767	2.49827	2.01346	1.4598e-10	2.58765e-10
LGALS1	223.939	987.893	2.14125	1.09524e-61	4.55353e-60
LGALS3	31.1998	230.265	2.88369	4.25157e-53	7.34655e-52
LGR6	2.40928	12.2987	2.35183	2.06277e-26	7.3073e-26
LHX5	7.28098	1.26261	-2.52773	1.44881e-34	7.50666e-34
LIF	0.877515	16.432	4.22694	1.08413e-61	4.52104e-60
LILRA5	0.289657	2.05559	2.82713	1.53983e-40	1.09976e-39
LILRB3	1.06281	4.4204	2.0563	2.08812e-50	2.89092e-49
LOX	1.46808	19.7112	3.74701	7.31326e-66	5.48295e-64
LOXL1	1.21552	12.6937	3.38447	1.33699e-65	9.6039e-64
LOXL2	5.6117	27.7432	2.30563	1.99127e-56	4.60711e-55
LOXL4	0.573294	2.90832	2.34284	1.51546e-59	4.82414e-58
LRRC36	0.422882	1.87001	2.14472	5.61934e-57	1.35022e-55
LRRN4CL	3.9758	17.1208	2.10643	9.41582e-41	6.83157e-40
LSP1	1.91248	10.6608	2.4788	1.98975e-63	1.02245e-61
LTF	9.30652	355.186	5.25419	1.26143e-58	3.61313e-57
LUM	2.95472	45.1147	3.93251	2.89237e-54	5.51158e-53
LYZ	8.76716	49.128	2.48637	1.42134e-45	1.38108e-44
MAP1LC3C	0.504261	8.24914	4.032	6.26156e-66	4.7727e-64
MAP3K7CL	1.88563	11.1277	2.56103	2.19003e-60	7.66511e-59
MARCHF9	21.9448	105.503	2.26533	1.41057e-17	3.41806e-17
MARCO	1.11361	10.5525	3.24427	1.15015e-11	2.15193e-11
MCUB	3.62467	30.2161	3.0594	7.97443e-78	1.09409e-74
MDK	46.4178	194.624	2.06794	2.48993e-44	2.23134e-43
MEDAG	0.51316	6.18319	3.59087	4.17545e-33	2.01715e-32
MELK	2.2914	17.1033	2.89997	1.0303e-61	4.30966e-60
MEOX2	0.893042	38.0089	5.41147	6.43062e-40	4.44474e-39
MEST	26.1019	111.203	2.09097	4.4426e-50	5.9582e-49
MET	1.98977	14.579	2.87322	2.47777e-31	1.10159e-30
METTL1	12.8895	66.4372	2.3658	1.3472e-44	1.2306e-43
METTL7B	16.1355	257.714	3.99746	2.04608e-66	1.6911e-64
MFAP2	0.671436	6.99017	3.38001	7.14049e-64	4.06504e-62
MGP	17.0044	87.1611	2.35778	1.32328e-46	1.38274e-45
MMP1	0.219624	1.85728	3.08009	1.91064e-22	5.7136e-22
MMP11	0.763215	4.86034	2.6709	6.43921e-59	1.89991e-57
MMP12	0.199565	2.32159	3.54019	4.31409e-14	8.99808e-14
MMP13	0.0301433	4.53872	7.23431	1.24436e-29	5.0872e-29
MMP14	32.9191	155.998	2.24453	1.68343e-64	1.04985e-62
MMP19	0.780698	7.38097	3.24097	1.11431e-49	1.45326e-48
MMP7	0.649434	9.88163	3.9275	7.95667e-36	4.42862e-35
MMP9	0.737491	37.4302	5.66543	1.44563e-50	2.03009e-49
MOXD1	4.76869	42.5325	3.1569	6.99483e-49	8.56866e-48
MRC2	22.0487	90.6292	2.03928	3.83633e-59	1.16706e-57
MSN	59.8494	280.257	2.22734	3.28457e-77	3.46648e-74
MSR1	4.75402	27.9369	2.55495	1.43202e-61	5.90011e-60
MX1	10.3312	42.7186	2.04785	8.87927e-42	6.83634e-41
MXRA5	1.58438	12.415	2.97009	7.51521e-52	1.16771e-50
MYBL2	4.90185	49.4034	3.33321	3.48765e-58	9.30945e-57
MYBPH	0.620272	10.0168	4.01338	1.88901e-60	6.66252e-59
MYO1G	0.524701	2.82445	2.4284	5.52204e-55	1.12241e-53
MYOD1	2.2818	0.364418	-2.6465	9.01322e-41	6.5568e-40
MYZAP	0.549261	2.26918	2.04661	1.20084e-46	1.25671e-45
NAMPT	20.494	124.609	2.60413	3.63765e-59	1.10908e-57
NCAPG	1.62639	10.8736	2.74108	1.34327e-58	3.83153e-57
NCAPH	1.87815	9.01083	2.26235	1.38435e-53	2.5057e-52
NCMAP	0.446187	2.1956	2.29889	7.15428e-12	1.3509e-11
NDC80	2.28887	14.0953	2.62251	4.05632e-62	1.78374e-60
NDST4	2.29906	0.535144	-2.10304	1.37426e-48	1.65539e-47
NEIL3	0.689187	4.67998	2.76353	1.25711e-59	4.0298e-58
NEK2	1.66786	10.9699	2.71749	6.7825e-62	2.908e-60
NHLH1	1.00085	5.90028	2.55956	4.7994e-29	1.90366e-28
NIBAN1	3.55218	18.1554	2.35362	1.31165e-66	1.14623e-64
NKX2-5	0.235735	7.71583	5.03258	2.3382e-46	2.39583e-45
NKX3-2	0.327509	2.1576	2.71982	3.31082e-39	2.19548e-38
NKX6-1	0.466871	2.22728	2.25419	7.94531e-37	4.65853e-36
NNMT	2.48802	102.328	5.36206	6.53621e-67	5.93886e-65
NOS2	2.29621	17.2839	2.91211	8.88566e-12	1.67139e-11
NOX4	0.4406	3.19539	2.85845	7.97568e-64	4.44822e-62
NPNT	5.11803	30.549	2.57747	1.06529e-40	7.69657e-40
NPY2R	0.633197	2.82782	2.15897	1.1345e-13	2.32319e-13
NSUN7	0.257425	2.01121	2.96584	5.11745e-53	8.75455e-52
NTRK1	0.520415	2.59382	2.31735	9.42594e-07	1.39856e-06
NTS	0.948314	10.0762	3.40944	0.00439891	0.00532073
NUF2	2.85844	14.2474	2.3174	1.65497e-56	3.85505e-55
OAS1	6.91142	28.8171	2.05987	2.35221e-47	2.57561e-46
OASL	1.89825	8.72961	2.20125	5.29283e-46	5.28898e-45
OCIAD2	5.82202	62.1302	3.4157	7.58819e-62	3.21327e-60
OIP5	0.808323	3.47733	2.10498	2.20185e-56	5.08576e-55
ORC1	1.33816	7.21031	2.42981	5.21684e-61	1.98819e-59
OSMR	5.8843	31.3839	2.41508	5.77616e-63	2.81024e-61
OSR2	0.322966	2.47141	2.93588	1.23372e-58	3.54856e-57
OTOS	1.94633	20.4	3.38974	1.26063e-43	1.07494e-42
OTP	0.0262076	4.38723	7.38718	9.82517e-66	7.09481e-64
OTX1	0.989399	6.75603	2.77155	1.366e-32	6.43817e-32
PBK	7.30485	40.1828	2.45965	1.97016e-50	2.73312e-49
PCLAF	0.860514	5.05134	2.5534	2.71412e-54	5.20079e-53
PCOLCE	5.77373	48.9556	3.0839	1.59292e-65	1.13238e-63
PDCD1LG2	1.78758	8.02059	2.1657	4.61371e-53	7.95227e-52
PDGFD	2.50453	10.9407	2.1271	2.06983e-43	1.74221e-42
PDLIM1	6.69712	43.6542	2.70451	3.68712e-62	1.63185e-60
PDLIM4	4.40828	46.1273	3.38733	8.19542e-53	1.37795e-51
PDPN	9.20371	195.503	4.40883	7.75818e-77	6.65264e-74
PDZK1IP1	0.754848	3.48986	2.20891	2.55281e-37	1.54022e-36
PHLDA2	0.701796	9.66063	3.78299	6.99256e-61	2.60166e-59
PI3	1.30589	65.202	5.64181	7.40241e-37	4.35137e-36
PIMREG	5.06283	33.756	2.73713	7.06505e-55	1.41922e-53
PINLYP	1.40038	8.15387	2.54167	9.65765e-60	3.13988e-58
PITX1	0.555547	5.26812	3.24531	3.41057e-32	1.57393e-31
PKIB	2.72768	18.4822	2.76039	2.44564e-55	5.17014e-54
PLA2G2A	0.606539	74.9112	6.94844	4.05906e-60	1.37168e-58
PLA2G5	3.62538	25.4962	2.81408	1.02797e-40	7.43872e-40
PLAC8	0.823085	3.56584	2.11513	5.24631e-55	1.06794e-53
PLAT	5.0645	47.2788	3.2227	3.07137e-83	2.10696e-79
PLAU	3.65576	36.0235	3.30069	1.30022e-67	1.42712e-65
PLAUR	3.14876	19.8214	2.65421	9.99537e-72	2.07783e-69
PLBD1	2.33393	10.9369	2.22837	9.28828e-65	6.03958e-63
PLEK2	0.531232	4.92438	3.21253	5.85189e-69	7.79494e-67
PLEKHA4	17.8815	74.4732	2.05825	1.16904e-56	2.75115e-55
PLP2	12.8354	98.464	2.93947	2.37104e-67	2.33189e-65
PLSCR1	11.1931	44.8817	2.00352	3.12849e-70	5.10987e-68
PODNL1	0.812765	4.69161	2.52917	1.3974e-48	1.68178e-47
POLQ	0.418042	1.73871	2.0563	2.86871e-53	5.03309e-52
POSTN	0.829257	96.8122	6.86723	2.06888e-58	5.73434e-57
PRAME	0.0602589	3.78955	5.97471	2.04584e-35	1.10595e-34
PRF1	1.21951	6.60426	2.43709	5.90892e-54	1.09555e-52
PRICKLE3	0.966884	4.17212	2.10937	2.22122e-71	4.23266e-69
PRLHR	19.5768	3.3789	-2.53452	1.5159e-68	1.92575e-66
PRRX2	0.378042	2.90128	2.94007	1.06576e-33	5.28258e-33
PSRC1	33.4657	135.745	2.02014	3.19367e-73	9.73714e-71
PTPN7	0.872918	3.74287	2.10023	7.35251e-59	2.1601e-57
PTTG1	7.87958	52.1576	2.72669	1.11106e-69	1.67514e-67
PTX3	2.34433	44.2115	4.23718	1.60968e-66	1.36326e-64
PXDNL	0.378688	1.77837	2.23147	4.02471e-45	3.78991e-44
RAB32	15.7051	66.3806	2.07953	9.57247e-69	1.239e-66
RAB34	9.12969	56.8167	2.63768	8.12557e-66	6.05885e-64
RAB38	0.669141	2.79719	2.0636	1.03668e-54	2.05242e-53
RAB42	1.62714	10.5375	2.69512	1.65014e-67	1.74153e-65
RAD51	1.7084	7.83983	2.19818	8.40034e-56	1.8411e-54
RAD54L	1.01961	4.52826	2.15094	2.40517e-61	9.67715e-60
RARRES1	1.42424	14.7059	3.36813	2.89041e-41	2.14707e-40
RARRES2	7.19041	83.6531	3.54027	3.17263e-46	3.21244e-45
RASEF	0.223083	2.17076	3.28255	8.19825e-46	8.09209e-45
RASSF10	0.375973	2.41987	2.68623	5.29938e-19	1.35988e-18
RASSF9	0.612554	4.2441	2.79255	1.9021e-13	3.85306e-13
RBP1	9.4567	88.6754	3.22913	4.70153e-53	8.07322e-52
RDH10	7.72368	42.092	2.44619	6.99717e-61	2.60166e-59
RGS16	8.67786	48.5325	2.48354	5.69486e-74	2.11172e-71
RGS22	0.314108	2.59178	3.04461	1.07584e-38	6.94287e-38
RHBG	0.178931	2.98334	4.05945	2.23106e-24	7.22962e-24
RHOD	1.10279	7.08544	2.6837	1.38079e-30	5.93684e-30
RIBC2	0.657335	2.81666	2.09929	2.71948e-28	1.04543e-27
RNASE2	6.13952	36.5914	2.57531	4.64118e-52	7.33605e-51
ROPN1L	0.593498	3.99662	2.75147	6.00288e-34	3.01131e-33
ROR2	0.333197	2.19357	2.71883	4.33889e-46	4.36114e-45
RPL39L	4.58549	20.7645	2.17897	6.05917e-37	3.57864e-36
RPS27AP5	1.12207	5.33098	2.24823	1.35357e-15	3.01183e-15
RRM2	2.34954	17.6666	2.91057	2.76944e-59	8.55783e-58
RSPH4A	1.74694	7.26219	2.05558	1.06471e-34	5.5564e-34
RTP5	61.8723	15.189	-2.02627	5.38309e-59	1.60208e-57
RUNX1	2.02154	9.15122	2.17851	1.43987e-58	4.09855e-57
S100A11	117.793	628.32	2.41525	1.30022e-67	1.42712e-65
S100A12	0.806306	3.42088	2.08497	8.80546e-22	2.55955e-21
S100A3	4.48869	19.913	2.14934	1.26984e-49	1.65297e-48
S100A4	9.2128	88.0829	3.25715	2.78838e-69	3.8643e-67
S100A8	8.36992	60.5346	2.85447	4.17181e-41	3.07562e-40
S100A9	25.9416	203.495	2.97166	6.95775e-43	5.69572e-42
SAA1	0.407154	126.931	8.28425	3.10297e-53	5.42329e-52
SAA2	0.044162	4.16883	6.56069	4.50002e-37	2.68319e-36
SCNN1B	0.193365	3.66481	4.24434	5.89867e-47	6.28825e-46
SDC1	3.16192	20.649	2.7072	2.87404e-54	5.49189e-53
SEC61G	50.2495	755.429	3.91011	2.38687e-58	6.54957e-57
SECTM1	2.71558	13.8265	2.3481	1.66367e-49	2.14123e-48
SEL1L3	5.10832	22.1145	2.11407	4.15941e-48	4.82801e-47
SELL	165.496	39.008	-2.08495	1.59358e-29	6.47435e-29
SEMA3F	2.11888	8.82399	2.05813	1.65206e-51	2.47719e-50
SEPTIN14	0.027467	17.2111	9.29143	3.33833e-34	1.69699e-33
SERINC2	3.35881	14.2126	2.08115	2.89622e-48	3.39916e-47
SERPINA1	8.26412	48.8936	2.56471	6.99351e-62	2.97984e-60
SERPINA3	0.825078	4.45945	2.43426	2.60882e-47	2.85203e-46
SERPINE1	15.2351	190.66	3.64553	1.50312e-58	4.24338e-57
SERPING1	17.3207	99.2894	2.51914	1.75769e-63	9.10019e-62
SERPINH1	11.6397	76.1474	2.70974	1.32839e-85	1.82255e-81
SFRP4	6.30299	41.2487	2.71024	8.31953e-56	1.8263e-54
SGO1	0.61995	3.73992	2.59279	1.24464e-57	3.17417e-56
SH2D2A	0.337849	1.68888	2.32162	1.29767e-63	6.90081e-62
SH2D4A	0.687061	5.61895	3.03179	6.84448e-60	2.27928e-58
SHCBP1	1.46477	7.08737	2.27458	5.48725e-70	8.75407e-68
SHISAL2B	4.25535	0.853807	-2.31729	3.65721e-08	5.80751e-08
SHOX2	0.302786	9.0744	4.90543	1.11674e-64	7.15964e-63
SHROOM3	1.15241	4.8074	2.0606	1.83536e-45	1.76958e-44
SIX6	0.247827	3.3657	3.7635	1.9662e-36	1.12636e-35
SKA1	1.139	7.96865	2.80656	3.56122e-61	1.39602e-59
SKA3	2.38352	11.4091	2.25901	4.35819e-51	6.38829e-50
SLAMF8	0.613339	2.9849	2.28292	1.49949e-40	1.07207e-39
SLAMF9	0.20588	2.30643	3.48579	1.43621e-32	6.76209e-32
SLC11A1	5.77668	24.0324	2.05667	7.03719e-49	8.61287e-48
SLC16A3	3.57562	15.4493	2.11128	5.14233e-56	1.14348e-54
SLC18A3	0.24009	2.86855	3.57867	8.47587e-07	1.26113e-06
SLC2A10	4.89983	21.17	2.11122	5.50648e-61	2.08699e-59
SLC34A2	0.27414	2.36812	3.11076	2.70185e-54	5.18454e-53
SLC43A3	2.59739	12.3318	2.24724	1.76434e-66	1.47602e-64
SLC47A2	1.55728	8.60256	2.46574	2.22923e-45	2.13433e-44
SLC7A3	1.78486	9.53976	2.41814	1.01928e-12	2.00208e-12
SLN	13.3767	68.1594	2.34919	1.96619e-23	6.12676e-23
SLPI	19.9625	88.6373	2.15062	5.37544e-13	1.06839e-12
SMIM3	16.8807	82.2803	2.28517	1.35101e-62	6.32622e-61
SNAI1	1.44681	6.79487	2.23157	1.03828e-53	1.90189e-52
SOCS1	1.37462	6.99031	2.34632	2.98581e-54	5.67388e-53
SOCS2	4.45933	27.5332	2.62628	3.63549e-47	3.93057e-46
SOCS3	13.3265	104.033	2.96467	2.01183e-59	6.31632e-58
SOD2	44.3148	222.131	2.32555	7.45973e-55	1.48761e-53
SP8	0.462685	4.85181	3.39042	7.98926e-21	2.22473e-20
SPAG4	0.939321	6.20021	2.72263	6.46789e-56	1.42668e-54
SPATA18	0.829666	4.00248	2.27029	8.79472e-32	3.98756e-31
SPC24	3.56443	19.4792	2.45019	1.98399e-53	3.5214e-52
SPINK8	4.18977	22.3142	2.41302	1.71045e-52	2.79707e-51
SPOCD1	3.213	34.8607	3.43961	2.64873e-56	6.05676e-55
SPON2	1.33171	9.02603	2.76081	2.57505e-58	7.02381e-57
SPP1	491.61	3537.02	2.84695	3.56127e-61	1.39602e-59
SPRY1	6.83958	35.5389	2.37742	3.19069e-58	8.60046e-57
SPRY4	10.0592	47.6702	2.24457	1.47698e-44	1.34556e-43
SRPX2	1.62161	15.9404	3.29718	3.44513e-60	1.1758e-58
STAC	0.377151	8.17143	4.43737	4.55383e-58	1.19921e-56
STC1	0.70465	10.022	3.83012	3.14477e-56	7.14342e-55
STEAP1	1.94568	9.28168	2.25411	2.62573e-32	1.21912e-31
STEAP3	6.57671	52.5625	2.9986	1.72819e-67	1.80998e-65
STIL	1.31718	5.29328	2.00671	1.76387e-69	2.5474e-67
STRA6	0.613181	2.67622	2.12581	1.40713e-39	9.5243e-39
TACC3	4.87698	26.2491	2.42821	9.81736e-67	8.68995e-65
TAFA3	0.414101	3.53374	3.09314	3.25356e-58	8.75271e-57
TAGLN2	73.5073	533.218	2.85877	7.17404e-74	2.52379e-71
TBX1	0.352094	1.8633	2.40383	5.84803e-25	1.93992e-24
TCAF2	0.83704	3.41785	2.02972	9.63413e-52	1.48684e-50
TCEA3	2.37051	11.4676	2.27429	1.56734e-51	2.36047e-50
TCTEX1D1	1.41213	12.343	3.12776	8.63169e-50	1.13544e-48
TDO2	0.377249	2.351	2.63969	2.69235e-40	1.90211e-39
TEAD2	4.70224	22.0922	2.23212	1.57578e-62	7.35365e-61
TEAD3	2.86349	13.6343	2.2514	9.20749e-63	4.37117e-61
TEAD4	3.38494	15.5572	2.20038	2.85582e-54	5.4647e-53
TEKT1	1.69282	7.28651	2.1058	2.07979e-14	4.39536e-14
TENT5B	1.03752	7.2071	2.79628	3.97426e-54	7.48994e-53
TEX26	1.55518	6.41104	2.04348	3.29822e-40	2.31466e-39
TFF3	0.470426	2.24138	2.25235	6.2102e-21	1.73779e-20
TFPI2	0.40622	4.82694	3.57078	2.36495e-35	1.27443e-34
TGFB2	7.74241	36.8829	2.2521	7.44161e-60	2.46021e-58
TGFBI	13.3044	82.1737	2.62677	5.06597e-46	5.07707e-45
TGM5	0.431714	2.27903	2.40027	2.42872e-29	9.77761e-29
THBS1	2.91076	25.9315	3.15523	2.3807e-46	2.43755e-45
TIMP1	31.5526	768.175	4.6056	3.43369e-79	6.73004e-76
TK1	6.14357	34.7542	2.50004	1.57559e-67	1.67575e-65
TLR8	0.79838	3.23856	2.02021	7.3238e-38	4.52828e-37
TMEM154	0.474352	2.0746	2.1288	4.29023e-68	5.11843e-66
TMEM71	0.617917	4.92639	2.99505	1.42232e-75	7.50545e-73
TNC	54.7325	223.924	2.03254	7.58389e-57	1.80331e-55
TNFAIP6	1.96849	26.5705	3.75466	6.77437e-72	1.57533e-69
TNFAIP8	0.592242	2.77405	2.22774	2.26399e-67	2.25086e-65
TNFRSF11B	1.14501	11.9427	3.3827	9.74072e-71	1.69168e-68
TNFRSF12A	10.7397	117.71	3.45422	4.01797e-76	2.62507e-73
TNMD	0.243125	2.14053	3.1382	1.62679e-17	3.93228e-17
TOM1L1	0.789186	4.05294	2.36053	3.05837e-49	3.82157e-48
TOP2A	11.5441	66.6087	2.52855	2.93279e-53	5.13237e-52
TPX2	11.2769	57.1052	2.34025	9.57332e-58	2.46428e-56
TREM1	0.450411	7.76979	4.10856	1.00505e-63	5.49373e-62
TRIM67	31.2081	5.85015	-2.41538	6.74839e-31	2.94585e-30
TROAP	1.71434	11.9495	2.80123	2.10231e-57	5.2443e-56
TRPM8	0.174232	3.00141	4.10656	2.72055e-68	3.33267e-66
TSPAN2	0.772252	3.18411	2.04375	1.00309e-30	4.34418e-30
TSPAN31	26.5746	116.029	2.12637	2.11994e-27	7.83134e-27
TSTD1	3.96758	23.0307	2.53723	7.81234e-41	5.69528e-40
TTK	1.36726	8.23407	2.59032	1.28616e-57	3.26779e-56
TTR	0.102388	455.127	12.118	8.95252e-13	1.76275e-12
TUBA1C	6.01527	40.3257	2.745	1.70137e-69	2.48328e-67
TUBB6	10.2487	52.6866	2.36199	2.54816e-69	3.56743e-67
TWIST1	1.63729	11.0229	2.75112	4.31804e-51	6.3362e-50
TXLNB	1.13379	6.15114	2.4397	3.14278e-49	3.91991e-48
TYMP	6.45266	29.5365	2.19453	5.47313e-59	1.62535e-57
TYMS	2.89928	14.4059	2.3129	1.04057e-63	5.64009e-62
UBE2C	10.518	83.6515	2.99154	7.48541e-61	2.75335e-59
ULBP3	0.477502	3.36957	2.81899	1.64169e-59	5.18986e-58
VASN	4.20026	28.3571	2.75516	2.8197e-66	2.28913e-64
VAV3	0.967925	8.56364	3.14526	4.94108e-67	4.61167e-65
VEGFA	8.92977	69.0386	2.95071	3.57115e-48	4.15927e-47
VIM	192.871	870.325	2.17392	3.07917e-64	1.82884e-62
VNN2	0.848842	3.99668	2.23523	9.91925e-49	1.20756e-47
WDR38	1.53849	9.63226	2.64636	9.18933e-28	3.45513e-27
WDR62	1.21634	5.99052	2.30013	4.73749e-58	1.24518e-56
WEE1	3.80892	18.5166	2.28137	3.76262e-72	9.21842e-70
WFIKKN2	0.465101	3.0399	2.70841	2.31326e-16	5.32249e-16
WNT16	0.33292	2.7834	3.0636	2.96981e-22	8.80992e-22
XKR8	2.37661	9.65333	2.02212	4.89274e-61	1.88035e-59
ZBED6CL	0.568261	2.56736	2.17566	6.22819e-35	3.28278e-34
ZMYND10	3.53675	15.7739	2.15704	2.65017e-20	7.18158e-20
ZNF474	0.419202	2.26001	2.43061	1.11867e-48	1.35705e-47

## Sheet: S3
ONTOLOGY	ID	Description	GeneRatio	BgRatio	pvalue	p.adjust	qvalue	geneID	Count
BP	GO:0048568	embryonic organ development	58/592	427/18723	4.01649e-21	1.75762e-17	1.38379e-17	ADM/ALDH1A3/CHRNA9/COL2A1/CTHRC1/CXCL8/DLX2/DLX5/E2F7/E2F8/EN1/EN2/FOLR1/GLI1/HAND2/HOXA1/HOXA11/HOXA2/HOXA3/HOXA5/HOXA6/HOXA7/HOXA9/HOXB2/HOXB3/HOXB4/HOXB7/HOXB8/HOXC4/HOXC9/HOXD10/HOXD9/IGF2/IRX5/LIF/MFAP2/MMP14/NKX2-5/NKX3-2/OSR2/OTX1/PHLDA2/RARRES2/RDH10/ROR2/SHOX2/SNAI1/SOCS3/STIL/STRA6/TBX1/TEAD2/TEAD3/TEAD4/TGFB2/TWIST1/VEGFA/WNT16	58
BP	GO:0030198	extracellular matrix organization	47/592	301/18723	8.45972e-20	1.40555e-16	1.1066e-16	ADAMTS20/ADAMTS3/ADAMTS7/AEBP1/ANXA2/C6orf15/COL15A1/COL1A1/COL1A2/COL2A1/COL3A1/COL4A1/COL4A2/COL5A1/COL5A2/COL8A1/DPP4/EFEMP2/FBLN5/FMOD/HPSE2/IBSP/IL6/LAMB1/LOX/LOXL1/LOXL2/LOXL4/LUM/MMP1/MMP11/MMP12/MMP13/MMP14/MMP19/MMP7/MMP9/NPNT/PDPN/POSTN/PTX3/RUNX1/SERPINH1/SLC2A10/TGFB2/TGFBI/TNFRSF11B	47
BP	GO:0043062	extracellular structure organization	47/592	302/18723	9.72995e-20	1.40555e-16	1.1066e-16	ADAMTS20/ADAMTS3/ADAMTS7/AEBP1/ANXA2/C6orf15/COL15A1/COL1A1/COL1A2/COL2A1/COL3A1/COL4A1/COL4A2/COL5A1/COL5A2/COL8A1/DPP4/EFEMP2/FBLN5/FMOD/HPSE2/IBSP/IL6/LAMB1/LOX/LOXL1/LOXL2/LOXL4/LUM/MMP1/MMP11/MMP12/MMP13/MMP14/MMP19/MMP7/MMP9/NPNT/PDPN/POSTN/PTX3/RUNX1/SERPINH1/SLC2A10/TGFB2/TGFBI/TNFRSF11B	47
BP	GO:0045229	external encapsulating structure organization	47/592	304/18723	1.28478e-19	1.40555e-16	1.1066e-16	ADAMTS20/ADAMTS3/ADAMTS7/AEBP1/ANXA2/C6orf15/COL15A1/COL1A1/COL1A2/COL2A1/COL3A1/COL4A1/COL4A2/COL5A1/COL5A2/COL8A1/DPP4/EFEMP2/FBLN5/FMOD/HPSE2/IBSP/IL6/LAMB1/LOX/LOXL1/LOXL2/LOXL4/LUM/MMP1/MMP11/MMP12/MMP13/MMP14/MMP19/MMP7/MMP9/NPNT/PDPN/POSTN/PTX3/RUNX1/SERPINH1/SLC2A10/TGFB2/TGFBI/TNFRSF11B	47
BP	GO:0048706	embryonic skeletal system development	29/592	121/18723	7.77393e-18	6.15912e-15	4.84913e-15	COL1A1/COL2A1/DLX2/HOXA1/HOXA11/HOXA2/HOXA3/HOXA5/HOXA6/HOXA7/HOXA9/HOXB2/HOXB3/HOXB4/HOXB7/HOXB8/HOXC4/HOXC9/HOXD10/HOXD9/IRX5/MMP14/NKX3-2/OSR2/RDH10/SHOX2/SLC2A10/TBX1/TWIST1	29
BP	GO:0048704	embryonic skeletal system morphogenesis	26/592	94/18723	8.44487e-18	6.15912e-15	4.84913e-15	COL2A1/DLX2/HOXA1/HOXA11/HOXA2/HOXA3/HOXA5/HOXA6/HOXA7/HOXA9/HOXB2/HOXB3/HOXB4/HOXB7/HOXB8/HOXC4/HOXC9/HOXD10/HOXD9/IRX5/MMP14/OSR2/RDH10/SHOX2/TBX1/TWIST1	26
BP	GO:0048562	embryonic organ morphogenesis	42/592	285/18723	7.13668e-17	4.46144e-14	3.51253e-14	ALDH1A3/CHRNA9/COL2A1/CTHRC1/DLX2/DLX5/FOLR1/GLI1/HAND2/HOXA1/HOXA11/HOXA2/HOXA3/HOXA5/HOXA6/HOXA7/HOXA9/HOXB2/HOXB3/HOXB4/HOXB7/HOXB8/HOXC4/HOXC9/HOXD10/HOXD9/IRX5/MFAP2/MMP14/NKX2-5/NKX3-2/OSR2/OTX1/RDH10/ROR2/SHOX2/STIL/STRA6/TBX1/TEAD2/TWIST1/WNT16	42
BP	GO:0048705	skeletal system morphogenesis	36/592	220/18723	4.24193e-16	2.32034e-13	1.82682e-13	COL1A1/COL2A1/DLX2/DLX5/HOXA1/HOXA11/HOXA2/HOXA3/HOXA5/HOXA6/HOXA7/HOXA9/HOXB2/HOXB3/HOXB4/HOXB7/HOXB8/HOXC4/HOXC9/HOXD10/HOXD9/IRX5/LTF/MGP/MMP13/MMP14/NKX3-2/OSR2/RDH10/ROR2/SERPINH1/SFRP4/SHOX2/STC1/TBX1/TWIST1	36
BP	GO:0000070	mitotic sister chromatid segregation	30/592	168/18723	1.12455e-14	5.4678e-12	4.30485e-12	AURKB/BUB1/BUB1B/CCNB1/CDC20/CDC6/CDCA8/CENPE/CENPF/CENPK/DLGAP5/ESPL1/HASPIN/KIF14/KIF18A/KIF23/KIF2C/KIF4A/KIFC1/NCAPG/NCAPH/NDC80/NEK2/NUF2/PSRC1/PTTG1/SGO1/TACC3/TTK/UBE2C	30
BP	GO:0030199	collagen fibril organization	19/592	61/18723	2.04397e-14	8.94442e-12	7.04202e-12	ADAMTS3/AEBP1/ANXA2/COL1A1/COL1A2/COL2A1/COL3A1/COL5A1/COL5A2/EFEMP2/FMOD/LOX/LOXL1/LOXL2/LOXL4/LUM/MMP11/SERPINH1/TGFB2	19
BP	GO:0000819	sister chromatid segregation	32/592	202/18723	4.81986e-14	1.91743e-11	1.50961e-11	AURKB/BUB1/BUB1B/CCNB1/CDC20/CDC6/CDCA8/CENPE/CENPF/CENPK/DLGAP5/ESCO2/ESPL1/HASPIN/KIF14/KIF18A/KIF23/KIF2C/KIF4A/KIFC1/NCAPG/NCAPH/NDC80/NEK2/NUF2/PSRC1/PTTG1/SGO1/TACC3/TOP2A/TTK/UBE2C	32
BP	GO:0007059	chromosome segregation	42/592	346/18723	7.3329e-14	2.51216e-11	1.97785e-11	AURKB/BIRC5/BRIP1/BUB1/BUB1B/CCNB1/CDC20/CDC6/CDCA2/CDCA8/CENPE/CENPF/CENPK/DLGAP5/ESCO2/ESPL1/FAM83D/HASPIN/HJURP/KIF14/KIF18A/KIF23/KIF2C/KIF4A/KIFC1/NCAPG/NCAPH/NDC80/NEK2/NUF2/OIP5/PLSCR1/PSRC1/PTTG1/SGO1/SKA1/SKA3/SPC24/TACC3/TOP2A/TTK/UBE2C	42
BP	GO:0140014	mitotic nuclear division	38/592	287/18723	7.46301e-14	2.51216e-11	1.97785e-11	AURKA/AURKB/BUB1/BUB1B/CCDC8/CCNB1/CDC20/CDC25C/CDC6/CDCA2/CDCA8/CENPE/CENPF/CENPK/DLGAP5/ESPL1/HASPIN/IGF2/KIF14/KIF18A/KIF23/KIF2C/KIF4A/KIFC1/MYBL2/NCAPG/NCAPH/NDC80/NEK2/NUF2/PSRC1/PTTG1/SGO1/TACC3/TOM1L1/TPX2/TTK/UBE2C	38
BP	GO:0061448	connective tissue development	35/592	252/18723	1.76477e-13	5.51616e-11	4.34292e-11	ADAMTS7/BGN/CCN4/CDK4/CHI3L1/COL1A1/COL2A1/COL5A1/CYTL1/DLX2/HAND2/HOXA11/HOXA3/HOXA5/HOXB3/LOX/LOXL2/LUM/MDK/MGP/MMP13/NKX3-2/OSR2/PDGFD/PITX1/ROR2/RUNX1/SERPINH1/SHOX2/SNAI1/STC1/TGFBI/TIMP1/TNMD/TYMS	35
BP	GO:0051216	cartilage development	30/592	190/18723	3.29733e-13	9.6194e-11	7.57344e-11	ADAMTS7/BGN/CCN4/CHI3L1/COL1A1/COL2A1/CYTL1/DLX2/HAND2/HOXA11/HOXA3/HOXA5/HOXB3/LOXL2/LUM/MDK/MGP/MMP13/NKX3-2/OSR2/PITX1/ROR2/RUNX1/SERPINH1/SHOX2/SNAI1/STC1/TGFBI/TIMP1/TYMS	30
BP	GO:0097529	myeloid leukocyte migration	32/592	220/18723	5.43364e-13	1.4861e-10	1.17002e-10	ADGRE2/ANXA1/CCL18/CCL20/CCL5/CXCL10/CXCL11/CXCL13/CXCL6/CXCL8/CXCL9/DPEP1/DPP4/FPR2/IL6/LGALS3/MDK/MMP14/PDGFD/RARRES2/ROR2/S100A12/S100A8/S100A9/SAA1/SERPINE1/SLAMF8/TGFB2/THBS1/TREM1/VAV3/VEGFA	32
BP	GO:0007389	pattern specification process	46/592	436/18723	7.88281e-13	2.02913e-10	1.59755e-10	AURKA/BARX1/CFAP45/DKK1/DLX2/DMRTA2/DRC1/EN1/FOLR1/FOXJ1/GLI1/GSX2/HAND2/HOXA10/HOXA11/HOXA2/HOXA3/HOXA5/HOXA6/HOXA7/HOXA9/HOXB2/HOXB3/HOXB4/HOXB7/HOXB8/HOXC4/HOXC6/HOXC9/HOXD10/HOXD11/HOXD13/HOXD9/MEOX2/NKX2-5/NKX3-2/OTX1/ROR2/SEMA3F/SHROOM3/SNAI1/SP8/SPRY1/STC1/STIL/TBX1	46
BP	GO:0000280	nuclear division	46/592	439/18723	1.0067e-12	2.3545e-10	1.85372e-10	ASPM/AURKA/AURKB/BRIP1/BUB1/BUB1B/CCDC8/CCNB1/CCNB2/CDC20/CDC25C/CDC6/CDCA2/CDCA8/CENPE/CENPF/CENPK/CKS2/DLGAP5/ESPL1/HASPIN/IGF2/KIF14/KIF18A/KIF23/KIF2C/KIF4A/KIFC1/LIF/MYBL2/NCAPG/NCAPH/NDC80/NEK2/NUF2/PSRC1/PTTG1/RAD51/RAD54L/SGO1/TACC3/TOM1L1/TOP2A/TPX2/TTK/UBE2C	46
BP	GO:0071621	granulocyte chemotaxis	24/592	125/18723	1.02229e-12	2.3545e-10	1.85372e-10	ADGRE2/ANXA1/CCL18/CCL20/CCL5/CXCL10/CXCL11/CXCL13/CXCL6/CXCL8/CXCL9/DPEP1/DPP4/LGALS3/MDK/RARRES2/S100A12/S100A8/S100A9/SAA1/TGFB2/THBS1/TREM1/VAV3	24
BP	GO:0097530	granulocyte migration	25/592	148/18723	6.82341e-12	1.49296e-09	1.17542e-09	ADGRE2/ANXA1/CCL18/CCL20/CCL5/CXCL10/CXCL11/CXCL13/CXCL6/CXCL8/CXCL9/DPEP1/DPP4/LGALS3/MDK/RARRES2/S100A12/S100A8/S100A9/SAA1/SLAMF8/TGFB2/THBS1/TREM1/VAV3	25
BP	GO:0098813	nuclear chromosome segregation	34/592	281/18723	2.02848e-11	4.22696e-09	3.32792e-09	AURKB/BRIP1/BUB1/BUB1B/CCNB1/CDC20/CDC6/CDCA8/CENPE/CENPF/CENPK/DLGAP5/ESCO2/ESPL1/FAM83D/HASPIN/KIF14/KIF18A/KIF23/KIF2C/KIF4A/KIFC1/NCAPG/NCAPH/NDC80/NEK2/NUF2/PSRC1/PTTG1/SGO1/TACC3/TOP2A/TTK/UBE2C	34
BP	GO:0003002	regionalization	37/592	331/18723	2.74852e-11	5.46705e-09	4.30426e-09	AURKA/BARX1/DKK1/DLX2/DMRTA2/EN1/FOXJ1/GLI1/GSX2/HOXA10/HOXA11/HOXA2/HOXA3/HOXA5/HOXA6/HOXA7/HOXA9/HOXB2/HOXB3/HOXB4/HOXB7/HOXB8/HOXC4/HOXC6/HOXC9/HOXD10/HOXD11/HOXD13/HOXD9/MEOX2/OTX1/ROR2/SEMA3F/SNAI1/SP8/SPRY1/TBX1	37
BP	GO:0048285	organelle fission	46/592	488/18723	3.98224e-11	7.57665e-09	5.96516e-09	ASPM/AURKA/AURKB/BRIP1/BUB1/BUB1B/CCDC8/CCNB1/CCNB2/CDC20/CDC25C/CDC6/CDCA2/CDCA8/CENPE/CENPF/CENPK/CKS2/DLGAP5/ESPL1/HASPIN/IGF2/KIF14/KIF18A/KIF23/KIF2C/KIF4A/KIFC1/LIF/MYBL2/NCAPG/NCAPH/NDC80/NEK2/NUF2/PSRC1/PTTG1/RAD51/RAD54L/SGO1/TACC3/TOM1L1/TOP2A/TPX2/TTK/UBE2C	46
BP	GO:0050900	leukocyte migration	39/592	369/18723	4.38477e-11	7.9949e-09	6.29445e-09	ADGRE2/ANXA1/CCL18/CCL20/CCL5/CXCL10/CXCL11/CXCL13/CXCL6/CXCL8/CXCL9/DPEP1/DPP4/FOXJ1/FPR2/HOXA7/IL6/LCK/LGALS3/MDK/MMP14/MMP9/MSN/MYO1G/PDGFD/RARRES2/ROR2/S100A12/S100A8/S100A9/SAA1/SELL/SERPINE1/SLAMF8/TGFB2/THBS1/TREM1/VAV3/VEGFA	39
BP	GO:0030593	neutrophil chemotaxis	20/592	103/18723	6.47752e-11	1.12868e-08	8.88621e-09	CCL18/CCL20/CCL5/CXCL10/CXCL11/CXCL13/CXCL6/CXCL8/CXCL9/DPEP1/DPP4/LGALS3/MDK/S100A12/S100A8/S100A9/SAA1/TGFB2/TREM1/VAV3	20
BP	GO:0001503	ossification	41/592	408/18723	6.70606e-11	1.12868e-08	8.88621e-09	AREG/ASPN/CCN4/CLEC5A/CLIC1/COL1A1/COL1A2/COL2A1/COL5A2/CTHRC1/CYP27B1/DKK1/DLX5/DNAI3/EGFR/GLI1/HAND2/HGF/HOXA2/IBSP/IGF2/IL6/LOX/LTF/MDK/MGP/MMP13/MMP14/MMP9/MRC2/NPNT/OSR2/ROR2/RUNX1/SHOX2/SNAI1/SPP1/STC1/TGFB2/TNC/TWIST1	41
BP	GO:1990266	neutrophil migration	21/592	122/18723	2.30946e-10	3.62781e-08	2.85621e-08	CCL18/CCL20/CCL5/CXCL10/CXCL11/CXCL13/CXCL6/CXCL8/CXCL9/DPEP1/DPP4/LGALS3/MDK/S100A12/S100A8/S100A9/SAA1/SLAMF8/TGFB2/TREM1/VAV3	21
BP	GO:0030595	leukocyte chemotaxis	29/592	230/18723	2.32127e-10	3.62781e-08	2.85621e-08	ADGRE2/ANXA1/CCL18/CCL20/CCL5/CXCL10/CXCL11/CXCL13/CXCL6/CXCL8/CXCL9/DPEP1/DPP4/FPR2/IL6/LGALS3/MDK/RARRES2/S100A12/S100A8/S100A9/SAA1/SERPINE1/SLAMF8/TGFB2/THBS1/TREM1/VAV3/VEGFA	29
BP	GO:0042060	wound healing	40/592	422/18723	6.62746e-10	1.00006e-07	7.87356e-08	ANXA1/ANXA2/CCN4/CLIC1/COL1A1/COL3A1/COL5A1/DGKK/EGFR/F13A1/F2RL2/F5/FN1/IL6/ITGA5/ITGB3/LCK/LOX/MMP12/PDPN/PLAT/PLAU/PLAUR/PLSCR1/POSTN/S100A8/SAA1/SDC1/SERPINA1/SERPINE1/SERPING1/SLC11A1/TFPI2/TGFB2/THBS1/TIMP1/TNC/TNFRSF12A/VAV3/VEGFA	40
BP	GO:0009952	anterior/posterior pattern specification	26/592	201/18723	1.14401e-09	1.66128e-07	1.30794e-07	AURKA/BARX1/EN1/HOXA10/HOXA11/HOXA2/HOXA3/HOXA5/HOXA6/HOXA7/HOXA9/HOXB2/HOXB3/HOXB4/HOXB7/HOXB8/HOXC4/HOXC6/HOXC9/HOXD10/HOXD13/HOXD9/MEOX2/OTX1/ROR2/TBX1	26
BP	GO:0060326	cell chemotaxis	33/592	310/18723	1.17687e-09	1.66128e-07	1.30794e-07	ADGRE2/ANXA1/CCL18/CCL20/CCL5/CXCL10/CXCL11/CXCL13/CXCL6/CXCL8/CXCL9/DPEP1/DPP4/FPR2/HGF/IL6/LGALS3/LOX/MDK/MET/PDGFD/RARRES2/S100A12/S100A8/S100A9/SAA1/SERPINE1/SLAMF8/TGFB2/THBS1/TREM1/VAV3/VEGFA	33
BP	GO:1902850	microtubule cytoskeleton organization involved in mitosis	22/592	147/18723	1.3786e-09	1.88523e-07	1.48426e-07	AURKA/AURKB/CCNB1/CDC20/CENPA/CENPE/DLGAP5/ESPL1/KIF23/KIF4A/KIFC1/MYBL2/NDC80/NEK2/NUF2/PSRC1/SPRY1/STIL/TACC3/TPX2/TTK/WDR62	22
BP	GO:0051983	regulation of chromosome segregation	17/592	91/18723	3.2871e-09	4.35889e-07	3.43179e-07	AURKB/BUB1/BUB1B/CCNB1/CDC6/CDCA2/CENPE/CENPF/DLGAP5/ESPL1/KIF2C/NDC80/PLSCR1/PTTG1/TACC3/TTK/UBE2C	17
BP	GO:1905818	regulation of chromosome separation	15/592	72/18723	5.77984e-09	7.439e-07	5.85679e-07	AURKB/BUB1/BUB1B/CCNB1/CDC6/CENPE/CENPF/DLGAP5/ESPL1/NDC80/PLSCR1/PTTG1/TACC3/TTK/UBE2C	15
BP	GO:0007052	mitotic spindle organization	19/592	120/18723	7.05858e-09	8.82524e-07	6.94819e-07	AURKA/AURKB/CCNB1/CDC20/CENPE/DLGAP5/KIF23/KIF4A/KIFC1/MYBL2/NDC80/NEK2/NUF2/PSRC1/STIL/TACC3/TPX2/TTK/WDR62	19
BP	GO:0010965	regulation of mitotic sister chromatid separation	14/592	65/18723	1.18251e-08	1.43741e-06	1.13168e-06	AURKB/BUB1/BUB1B/CCNB1/CDC6/CENPE/CENPF/DLGAP5/ESPL1/NDC80/PTTG1/TACC3/TTK/UBE2C	14
BP	GO:0051306	mitotic sister chromatid separation	14/592	67/18723	1.79002e-08	2.09916e-06	1.65269e-06	AURKB/BUB1/BUB1B/CCNB1/CDC6/CENPE/CENPF/DLGAP5/ESPL1/NDC80/PTTG1/TACC3/TTK/UBE2C	14
BP	GO:0031099	regeneration	24/592	198/18723	1.82286e-08	2.09916e-06	1.65269e-06	ADM/ANGPT2/ANXA1/AURKA/CCNA2/CCNB1/CDK1/CDK4/EGFR/FOLR1/GLI1/HAMP/HFE/HGF/IL6/LGR6/MDK/MYOD1/NNMT/POSTN/RUNX1/SPP1/TNC/TYMS	24
BP	GO:0030326	embryonic limb morphogenesis	18/592	116/18723	2.43207e-08	2.66068e-06	2.09478e-06	CRABP2/DLX5/EN1/HAND2/HOXA10/HOXA11/HOXA9/HOXD10/HOXD13/HOXD9/OSR2/PITX1/RDH10/ROR2/SHOX2/SP8/TGFB2/TWIST1	18
BP	GO:0035113	embryonic appendage morphogenesis	18/592	116/18723	2.43207e-08	2.66068e-06	2.09478e-06	CRABP2/DLX5/EN1/HAND2/HOXA10/HOXA11/HOXA9/HOXD10/HOXD13/HOXD9/OSR2/PITX1/RDH10/ROR2/SHOX2/SP8/TGFB2/TWIST1	18
BP	GO:0032963	collagen metabolic process	17/592	104/18723	2.68389e-08	2.86457e-06	2.2553e-06	ADAMTS3/COL1A1/COL1A2/COL5A1/IL6/MMP1/MMP11/MMP12/MMP13/MMP14/MMP19/MMP7/MMP9/MRC2/RUNX1/SERPINH1/VIM	17
BP	GO:0009954	proximal/distal pattern formation	10/592	32/18723	3.18793e-08	3.32152e-06	2.61506e-06	DLX2/EN1/GLI1/HOXA10/HOXA11/HOXA9/HOXC9/HOXD10/HOXD9/SP8	10
BP	GO:0010951	negative regulation of endopeptidase activity	27/592	252/18723	3.36449e-08	3.42396e-06	2.69571e-06	ANXA2/AQP1/BIRC5/CARD16/COL6A3/CSTA/DPEP1/HGF/LTF/MMP9/PI3/PLAUR/PTTG1/RARRES1/SERPINA1/SERPINA3/SERPINE1/SERPING1/SERPINH1/SLPI/SPINK8/TFPI2/THBS1/TIMP1/TNFAIP8/VEGFA/WFIKKN2	27
BP	GO:0033045	regulation of sister chromatid segregation	14/592	72/18723	4.72568e-08	4.6999e-06	3.70027e-06	AURKB/BUB1/BUB1B/CCNB1/CDC6/CENPE/CENPF/DLGAP5/ESPL1/NDC80/PTTG1/TACC3/TTK/UBE2C	14
BP	GO:0051304	chromosome separation	16/592	96/18723	5.18768e-08	5.04473e-06	3.97176e-06	AURKB/BUB1/BUB1B/CCNB1/CDC6/CENPE/CENPF/DLGAP5/ESPL1/NDC80/PLSCR1/PTTG1/TACC3/TOP2A/TTK/UBE2C	16
BP	GO:0048732	gland development	37/592	436/18723	5.52243e-08	5.16641e-06	4.06756e-06	ALDH1A3/ANXA1/AREG/AURKA/CCNB2/E2F7/E2F8/EGFR/GLI1/HAMP/HAND2/HFE/HGF/HOXA3/HOXA5/HOXA9/HOXB13/HOXB3/HOXD13/HOXD9/IGF2/IL6/IQGAP3/KRT18/MDK/MET/MSN/NKX2-5/OTP/PITX1/SOCS2/STRA6/TBX1/TGFB2/TNC/TYMS/VEGFA	37
BP	GO:0007091	metaphase/anaphase transition of mitotic cell cycle	13/592	62/18723	5.54893e-08	5.16641e-06	4.06756e-06	AURKB/BUB1/BUB1B/CCNB1/CDC6/CENPE/CENPF/DLGAP5/ESPL1/NDC80/TACC3/TTK/UBE2C	13
BP	GO:0035107	appendage morphogenesis	19/592	138/18723	7.26906e-08	6.49172e-06	5.11099e-06	COL2A1/CRABP2/DLX5/EN1/HAND2/HOXA10/HOXA11/HOXA9/HOXD10/HOXD13/HOXD9/OSR2/PITX1/RDH10/ROR2/SHOX2/SP8/TGFB2/TWIST1	19
BP	GO:0035108	limb morphogenesis	19/592	138/18723	7.26906e-08	6.49172e-06	5.11099e-06	COL2A1/CRABP2/DLX5/EN1/HAND2/HOXA10/HOXA11/HOXA9/HOXD10/HOXD13/HOXD9/OSR2/PITX1/RDH10/ROR2/SHOX2/SP8/TGFB2/TWIST1	19
BP	GO:0010466	negative regulation of peptidase activity	27/592	262/18723	7.57821e-08	6.63245e-06	5.22179e-06	ANXA2/AQP1/BIRC5/CARD16/COL6A3/CSTA/DPEP1/HGF/LTF/MMP9/PI3/PLAUR/PTTG1/RARRES1/SERPINA1/SERPINA3/SERPINE1/SERPING1/SERPINH1/SLPI/SPINK8/TFPI2/THBS1/TIMP1/TNFAIP8/VEGFA/WFIKKN2	27
BP	GO:0007051	spindle organization	22/592	184/18723	9.13764e-08	7.84045e-06	6.17285e-06	ASPM/AURKA/AURKB/CCNB1/CCNB2/CDC20/CENPE/DLGAP5/ESPL1/KIF23/KIF4A/KIFC1/MYBL2/NDC80/NEK2/NUF2/PSRC1/STIL/TACC3/TPX2/TTK/WDR62	22
BP	GO:0031100	animal organ regeneration	14/592	76/18723	9.67475e-08	8.14168e-06	6.41001e-06	ADM/ANGPT2/AURKA/CCNA2/CDK1/CDK4/EGFR/GLI1/HAMP/HFE/HGF/IL6/NNMT/TYMS	14
BP	GO:0044784	metaphase/anaphase transition of cell cycle	13/592	65/18723	1.0054e-07	8.14743e-06	6.41454e-06	AURKB/BUB1/BUB1B/CCNB1/CDC6/CENPE/CENPF/DLGAP5/ESPL1/NDC80/TACC3/TTK/UBE2C	13
BP	GO:0051310	metaphase plate congression	13/592	65/18723	1.0054e-07	8.14743e-06	6.41454e-06	AURKB/CCNB1/CDCA8/CENPE/CENPF/FAM83D/KIF14/KIF18A/KIF2C/KIFC1/NDC80/NUF2/PSRC1	13
BP	GO:0048736	appendage development	21/592	172/18723	1.24842e-07	9.7555e-06	7.68059e-06	COL2A1/CRABP2/DKK1/DLX5/EN1/HAND2/HOXA10/HOXA11/HOXA9/HOXD10/HOXD13/HOXD9/MEOX2/OSR2/PITX1/RDH10/ROR2/SHOX2/SP8/TGFB2/TWIST1	21
BP	GO:0060173	limb development	21/592	172/18723	1.24842e-07	9.7555e-06	7.68059e-06	COL2A1/CRABP2/DKK1/DLX5/EN1/HAND2/HOXA10/HOXA11/HOXA9/HOXD10/HOXD13/HOXD9/MEOX2/OSR2/PITX1/RDH10/ROR2/SHOX2/SP8/TGFB2/TWIST1	21
BP	GO:0042476	odontogenesis	18/592	130/18723	1.46721e-07	1.12641e-05	8.8683e-06	ADM/AQP1/AQP5/ASPN/COL1A1/COL1A2/DLX2/FAM20A/HAND2/LAMB1/OSR2/SDC1/SERPINE1/TBX1/TGFB2/TNC/TNFRSF11B/TWIST1	18
BP	GO:0051346	negative regulation of hydrolase activity	33/592	379/18723	1.61202e-07	1.21624e-05	9.57555e-06	ANXA1/ANXA2/AQP1/BIRC5/CARD16/COL6A3/CSTA/DPEP1/GZMA/HGF/LGALS3/LTF/MMP9/PI3/PLAUR/PTTG1/PTX3/RARRES1/SERPINA1/SERPINA3/SERPINE1/SERPING1/SERPINH1/SLPI/SPINK8/SPRY1/TFPI2/TGFB2/THBS1/TIMP1/TNFAIP8/VEGFA/WFIKKN2	33
BP	GO:0051303	establishment of chromosome localization	14/592	80/18723	1.88999e-07	1.4018e-05	1.10365e-05	AURKB/CCNB1/CDCA8/CENPE/CENPF/DLGAP5/FAM83D/KIF14/KIF18A/KIF2C/KIFC1/NDC80/NUF2/PSRC1	14
BP	GO:0035136	forelimb morphogenesis	10/592	38/18723	1.96847e-07	1.43567e-05	1.13032e-05	CRABP2/EN1/HOXA11/HOXA9/HOXD10/HOXD9/OSR2/RDH10/SHOX2/TWIST1	10
BP	GO:0070482	response to oxygen levels	31/592	347/18723	2.17801e-07	1.56246e-05	1.23014e-05	ADM/ALDH3A1/ANGPT2/AQP1/BRIP1/CA9/CARD16/CCNA2/CCNB1/CDK4/COL1A1/DPP4/LDHA/LOXL2/MMP14/MYOD1/NAMPT/NOS2/NOX4/PDLIM1/PDPN/PLAT/PLAU/POSTN/SOD2/STC1/TGFB2/THBS1/TWIST1/VASN/VEGFA	31
BP	GO:0044772	mitotic cell cycle phase transition	35/592	424/18723	2.47554e-07	1.74725e-05	1.37562e-05	ANXA1/AURKA/AURKB/BCAT1/BUB1/BUB1B/CCNA2/CCNB1/CCNB2/CDC25C/CDC6/CDK1/CDK4/CDKN2C/CDKN3/CENPE/CENPF/CKS2/CLSPN/DLGAP5/DTL/E2F7/EGFR/ESPL1/FOXM1/GTSE1/IQGAP3/KIF14/MELK/NDC80/ORC1/TACC3/TTK/UBE2C/WEE1	35
BP	GO:0050000	chromosome localization	14/592	82/18723	2.59975e-07	1.80579e-05	1.42172e-05	AURKB/CCNB1/CDCA8/CENPE/CENPF/DLGAP5/FAM83D/KIF14/KIF18A/KIF2C/KIFC1/NDC80/NUF2/PSRC1	14
BP	GO:0001763	morphogenesis of a branching structure	22/592	196/18723	2.79862e-07	1.86644e-05	1.46946e-05	ADM/AREG/CELSR1/COL4A1/DLX2/HGF/HOXA11/HOXA5/HOXB13/HOXB7/HOXD11/HOXD13/MDK/MET/MMP14/NPNT/RDH10/SHOX2/SOCS3/SPRY1/TNC/VEGFA	22
BP	GO:0045861	negative regulation of proteolysis	31/592	351/18723	2.80529e-07	1.86644e-05	1.46946e-05	ANXA2/AQP1/BIRC5/CARD16/COL6A3/CSTA/DPEP1/HFE/HGF/IL1R2/LTF/MMP9/PBK/PI3/PLAT/PLAUR/PTTG1/RARRES1/SERPINA1/SERPINA3/SERPINE1/SERPING1/SERPINH1/SLPI/SPINK8/TFPI2/THBS1/TIMP1/TNFAIP8/VEGFA/WFIKKN2	31
BP	GO:0006953	acute-phase response	11/592	49/18723	2.81501e-07	1.86644e-05	1.46946e-05	CD163/FN1/HAMP/HFE/HP/IL6/PLSCR1/SAA1/SAA2/SERPINA1/SERPINA3	11
BP	GO:0001649	osteoblast differentiation	24/592	229/18723	2.93568e-07	1.90496e-05	1.49979e-05	AREG/CCN4/CLEC5A/CLIC1/COL1A1/CTHRC1/DLX5/DNAI3/GLI1/HAND2/HGF/HOXA2/IBSP/IGF2/IL6/LOX/LTF/MRC2/NPNT/SHOX2/SNAI1/SPP1/TNC/TWIST1	24
BP	GO:0019730	antimicrobial humoral response	17/592	122/18723	2.96018e-07	1.90496e-05	1.49979e-05	CXCL10/CXCL11/CXCL13/CXCL6/CXCL8/CXCL9/H2BC11/JCHAIN/LTF/LYZ/PI3/RARRES2/S100A12/S100A9/SLC11A1/SLPI/SPON2	17
BP	GO:0030071	regulation of mitotic metaphase/anaphase transition	12/592	60/18723	3.12519e-07	1.982e-05	1.56045e-05	AURKB/BUB1/BUB1B/CCNB1/CDC6/CENPE/CENPF/DLGAP5/ESPL1/NDC80/TTK/UBE2C	12
BP	GO:0035115	embryonic forelimb morphogenesis	9/592	31/18723	3.21604e-07	2.01049e-05	1.58287e-05	CRABP2/EN1/HOXA11/HOXA9/HOXD9/OSR2/RDH10/SHOX2/TWIST1	9
BP	GO:0007080	mitotic metaphase plate congression	11/592	50/18723	3.50694e-07	2.16146e-05	1.70174e-05	AURKB/CCNB1/CDCA8/CENPE/KIF14/KIF18A/KIF2C/KIFC1/NDC80/NUF2/PSRC1	11
BP	GO:0007088	regulation of mitotic nuclear division	16/592	110/18723	3.63208e-07	2.2075e-05	1.73798e-05	AURKA/AURKB/BUB1/BUB1B/CCDC8/CCNB1/CDC25C/CDCA2/CENPF/DLGAP5/ESPL1/IGF2/NDC80/NEK2/TOM1L1/TTK	16
BP	GO:0051783	regulation of nuclear division	18/592	139/18723	4.08702e-07	2.44997e-05	1.92889e-05	AURKA/AURKB/BUB1/BUB1B/CCDC8/CCNB1/CDC20/CDC25C/CDCA2/CENPF/DLGAP5/ESPL1/IGF2/LIF/NDC80/NEK2/TOM1L1/TTK	18
BP	GO:0007596	blood coagulation	23/592	217/18723	4.2376e-07	2.50591e-05	1.97292e-05	ANXA2/CLIC1/COL3A1/DGKK/F13A1/F2RL2/F5/FN1/IL6/ITGB3/LCK/PDPN/PLAT/PLAU/PLAUR/PLSCR1/SAA1/SERPINA1/SERPINE1/SERPING1/TFPI2/THBS1/VAV3	23
BP	GO:0002526	acute inflammatory response	16/592	112/18723	4.67017e-07	2.72489e-05	2.14533e-05	ALOX5AP/CD163/FCGR2B/FN1/HAMP/HFE/HP/IL6/OSMR/PLSCR1/S100A8/SAA1/SAA2/SERPINA1/SERPINA3/TREM1	16
BP	GO:0050878	regulation of body fluid levels	32/592	379/18723	4.94632e-07	2.84804e-05	2.24229e-05	ADM/ANXA2/AQP1/AQP5/CLIC1/COL3A1/DGKK/EGFR/F13A1/F2RL2/F5/FN1/IL6/ITGB3/KCNN4/LCK/MET/PDPN/PLAT/PLAU/PLAUR/PLSCR1/SAA1/SCNN1B/SERPINA1/SERPINE1/SERPING1/SOCS2/TFPI2/THBS1/VAV3/VEGFA	32
BP	GO:0045785	positive regulation of cell adhesion	35/592	437/18723	5.06579e-07	2.87895e-05	2.26662e-05	ANXA1/CCL5/CD3E/CD70/COL8A1/CXCL13/DPP4/EFEMP2/FN1/HLA-DQA1/HLA-DQA2/HLA-DRA/IBSP/IGF2/IGFBP2/IL2RA/IL4I1/IL6/IL7R/LCK/LGALS1/LIF/MDK/NPNT/NPY2R/PDCD1LG2/PDPN/PLAUR/RHOD/RUNX1/SAA1/SOCS1/TGFB2/VAV3/VEGFA	35
BP	GO:1902099	regulation of metaphase/anaphase transition of cell cycle	12/592	63/18723	5.46572e-07	3.02826e-05	2.38418e-05	AURKB/BUB1/BUB1B/CCNB1/CDC6/CENPE/CENPF/DLGAP5/ESPL1/NDC80/TTK/UBE2C	12
BP	GO:0030574	collagen catabolic process	10/592	42/18723	5.46693e-07	3.02826e-05	2.38418e-05	ADAMTS3/MMP1/MMP11/MMP12/MMP13/MMP14/MMP19/MMP7/MMP9/MRC2	10
BP	GO:0007599	hemostasis	23/592	222/18723	6.35129e-07	3.43126e-05	2.70146e-05	ANXA2/CLIC1/COL3A1/DGKK/F13A1/F2RL2/F5/FN1/IL6/ITGB3/LCK/PDPN/PLAT/PLAU/PLAUR/PLSCR1/SAA1/SERPINA1/SERPINE1/SERPING1/TFPI2/THBS1/VAV3	23
BP	GO:0050817	coagulation	23/592	222/18723	6.35129e-07	3.43126e-05	2.70146e-05	ANXA2/CLIC1/COL3A1/DGKK/F13A1/F2RL2/F5/FN1/IL6/ITGB3/LCK/PDPN/PLAT/PLAU/PLAUR/PLSCR1/SAA1/SERPINA1/SERPINE1/SERPING1/TFPI2/THBS1/VAV3	23
BP	GO:0048608	reproductive structure development	34/592	424/18723	7.17921e-07	3.83125e-05	3.01637e-05	ADM/ANXA1/ASPM/BRIP1/CYP27B1/E2F7/E2F8/FOSL1/GJB2/GLI1/HOXA10/HOXA11/HOXA9/HOXB13/HOXD13/IGF2/IRX5/KIF18A/LIF/MMP14/NTRK1/PHLDA2/PTX3/RDH10/ROR2/SDC1/SNAI1/SOCS3/SPP1/STC1/STRA6/TGFB2/TNC/VEGFA	34
BP	GO:0061458	reproductive system development	34/592	427/18723	8.4306e-07	4.44486e-05	3.49947e-05	ADM/ANXA1/ASPM/BRIP1/CYP27B1/E2F7/E2F8/FOSL1/GJB2/GLI1/HOXA10/HOXA11/HOXA9/HOXB13/HOXD13/IGF2/IRX5/KIF18A/LIF/MMP14/NTRK1/PHLDA2/PTX3/RDH10/ROR2/SDC1/SNAI1/SOCS3/SPP1/STC1/STRA6/TGFB2/TNC/VEGFA	34
BP	GO:0018149	peptide cross-linking	9/592	35/18723	1.00596e-06	5.24058e-05	4.12596e-05	ANXA1/BGN/COL3A1/CSTA/F13A1/FN1/PI3/TGM5/THBS1	9
BP	GO:0006959	humoral immune response	28/592	317/18723	1.05545e-06	5.4337e-05	4.278e-05	C1R/C1RL/C1S/CFH/CFI/CXCL10/CXCL11/CXCL13/CXCL6/CXCL8/CXCL9/EXO1/FCGR2B/FOXJ1/H2BC11/IL6/JCHAIN/LTF/LYZ/PI3/RARRES2/S100A12/S100A9/SERPING1/SLC11A1/SLPI/SPON2/TREM1	28
BP	GO:0035987	endodermal cell differentiation	10/592	45/18723	1.08821e-06	5.5372e-05	4.35949e-05	COL4A2/COL5A1/COL5A2/COL8A1/DKK1/FN1/ITGA5/LAMB1/MMP14/MMP9	10
BP	GO:0061138	morphogenesis of a branching epithelium	20/592	182/18723	1.35636e-06	6.82232e-05	5.37127e-05	ADM/AREG/CELSR1/COL4A1/HGF/HOXA11/HOXA5/HOXB13/HOXB7/HOXD11/HOXD13/MDK/MET/MMP14/NPNT/RDH10/SOCS3/SPRY1/TNC/VEGFA	20
BP	GO:0007162	negative regulation of cell adhesion	27/592	303/18723	1.38638e-06	6.8941e-05	5.42779e-05	ADAMDEC1/ANGPT2/ANXA1/COL1A1/FCGR2B/FOXJ1/GBP1/HFE/HOXA7/IL1RN/IL2RA/IL4I1/LGALS1/LGALS3/MDK/MMP12/MMP14/PDCD1LG2/POSTN/RUNX1/SERPINE1/SOCS1/SPRY4/TGFBI/THBS1/TNC/VEGFA	27
BP	GO:0031589	cell-substrate adhesion	30/592	363/18723	1.75186e-06	8.61362e-05	6.78158e-05	ACTN1/ANGPT2/CD3E/COL1A1/COL3A1/COL8A1/EFEMP2/FBLN5/FN1/GBP1/HOXA7/ITGA5/ITGB3/KIF14/LAMB1/LGALS1/MDK/MMP12/MMP14/MYO1G/NPNT/NPY2R/PDPN/PLAU/POSTN/RHOD/SERPINE1/SPRY4/THBS1/VEGFA	30
BP	GO:0042742	defense response to bacterium	29/592	350/18723	2.47411e-06	0.000120297	9.47106e-05	AQP1/CCL20/CXCL13/CXCL6/FPR2/H2BC11/HAMP/HP/IL6/IL7R/JCHAIN/LTF/LYZ/NOS2/OAS1/PI3/PLA2G2A/PLAC8/RARRES2/S100A12/S100A8/S100A9/SCNN1B/SERPINE1/SLAMF8/SLC11A1/SLPI/SPON2/TREM1	29
BP	GO:0022617	extracellular matrix disassembly	11/592	63/18723	3.9839e-06	0.000191578	0.000150831	DPP4/IL6/MMP1/MMP11/MMP12/MMP13/MMP14/MMP19/MMP7/MMP9/PDPN	11
BP	GO:0071674	mononuclear cell migration	20/592	196/18723	4.28808e-06	0.000203963	0.000160582	ANXA1/CCL18/CCL20/CCL5/CXCL10/CXCL11/CXCL13/FPR2/IL6/LGALS3/MDK/MSN/MYO1G/PDGFD/RARRES2/S100A12/SAA1/SERPINE1/SLAMF8/THBS1	20
BP	GO:0036293	response to decreased oxygen levels	27/592	322/18723	4.39197e-06	0.000206659	0.000162704	ADM/ALDH3A1/ANGPT2/AQP1/BRIP1/CA9/CARD16/CCNA2/CCNB1/DPP4/LDHA/LOXL2/MMP14/NAMPT/NOS2/NOX4/PDLIM1/PLAT/PLAU/POSTN/SOD2/STC1/TGFB2/THBS1/TWIST1/VASN/VEGFA	27
BP	GO:0044839	cell cycle G2/M phase transition	17/592	148/18723	4.57288e-06	0.000212882	0.000167604	AURKA/AURKB/CCNA2/CCNB1/CCNB2/CDC25C/CDC6/CDK1/CDK4/CENPF/CLSPN/DTL/FOXM1/KIF14/MELK/ORC1/WEE1	17
BP	GO:0051383	kinetochore organization	7/592	23/18723	4.80841e-06	0.000221491	0.000174382	CENPA/CENPE/CENPF/CENPK/DLGAP5/NDC80/NUF2	7
BP	GO:0001666	response to hypoxia	26/592	307/18723	5.50695e-06	0.000251025	0.000197634	ADM/ALDH3A1/ANGPT2/AQP1/BRIP1/CA9/CARD16/CCNA2/CCNB1/DPP4/LDHA/LOXL2/MMP14/NOS2/NOX4/PDLIM1/PLAT/PLAU/POSTN/SOD2/STC1/TGFB2/THBS1/TWIST1/VASN/VEGFA	26
BP	GO:0031960	response to corticosteroid	18/592	167/18723	5.98031e-06	0.000269792	0.00021241	ADM/ALDH3A1/ANXA1/AQP1/AREG/COL1A1/EGFR/FOSL1/GJB2/IGFBP2/IL1RN/IL6/MDK/MYOD1/SCNN1B/SDC1/STC1/TYMS	18
BP	GO:0001706	endoderm formation	10/592	54/18723	6.31972e-06	0.000280669	0.000220973	COL4A2/COL5A1/COL5A2/COL8A1/DKK1/FN1/ITGA5/LAMB1/MMP14/MMP9	10
BP	GO:0090068	positive regulation of cell cycle process	22/592	236/18723	6.34969e-06	0.000280669	0.000220973	ANXA1/AURKA/AURKB/CCNB1/CDC25C/CDC6/CDK1/CDK4/DLGAP5/DTL/E2F7/E2F8/EGFR/ESPL1/FAM83D/GLI1/IGF2/KIF14/KIF23/NDC80/PLSCR1/UBE2C	22
BP	GO:0000086	G2/M transition of mitotic cell cycle	16/592	137/18723	7.00568e-06	0.000303374	0.000238849	AURKA/AURKB/CCNA2/CCNB1/CDC25C/CDC6/CDK1/CDK4/CENPF/CLSPN/DTL/FOXM1/KIF14/MELK/ORC1/WEE1	16
BP	GO:0033273	response to vitamin	13/592	93/18723	7.07133e-06	0.000303374	0.000238849	BRIP1/COL1A1/CXCL10/CYP27B1/EGFR/FOLR1/HAMP/POSTN/SOD2/SPP1/STC1/TNC/TYMS	13
BP	GO:0060349	bone morphogenesis	13/592	93/18723	7.07133e-06	0.000303374	0.000238849	COL1A1/COL2A1/DLX5/HOXA11/LTF/MMP13/MMP14/OSR2/SERPINH1/SFRP4/SHOX2/STC1/TWIST1	13
BP	GO:0010810	regulation of cell-substrate adhesion	21/592	221/18723	7.63658e-06	0.000324444	0.000255437	ANGPT2/CD3E/COL1A1/COL8A1/EFEMP2/FN1/GBP1/HOXA7/LGALS1/MDK/MMP12/MMP14/NPNT/NPY2R/PDPN/PLAU/POSTN/SERPINE1/SPRY4/THBS1/VEGFA	21
BP	GO:0045787	positive regulation of cell cycle	26/592	313/18723	7.79587e-06	0.000328026	0.000258258	ANXA1/AURKA/AURKB/CCNB1/CDC25C/CDC6/CDK1/CDK4/CKS2/DLGAP5/DTL/E2F7/E2F8/EGFR/ESPL1/FAM83D/FOSL1/GLI1/IGF2/KIF14/KIF23/NDC80/PLSCR1/PSRC1/TGFB2/UBE2C	26
BP	GO:0010812	negative regulation of cell-substrate adhesion	11/592	68/18723	8.59707e-06	0.000354913	0.000279426	ANGPT2/COL1A1/GBP1/HOXA7/LGALS1/MMP12/MMP14/POSTN/SERPINE1/SPRY4/THBS1	11
BP	GO:0031640	killing of cells of other organism	11/592	68/18723	8.59707e-06	0.000354913	0.000279426	APOL1/CXCL6/H2BC11/HAMP/LTF/LYZ/NOS2/PRF1/S100A12/SCNN1B/TREM1	11
BP	GO:0071459	protein localization to chromosome, centromeric region	7/592	25/18723	8.92304e-06	0.000364927	0.000287311	AURKB/BUB1B/CDK1/CENPA/HASPIN/NDC80/TTK	7
BP	GO:1901990	regulation of mitotic cell cycle phase transition	25/592	299/18723	1.03835e-05	0.000420722	0.000331238	ANXA1/AURKA/AURKB/BUB1/BUB1B/CCNB1/CDC25C/CDC6/CDK1/CDK4/CENPE/CENPF/CLSPN/DLGAP5/DTL/E2F7/EGFR/ESPL1/GTSE1/KIF14/NDC80/ORC1/TTK/UBE2C/WEE1	25
BP	GO:0008608	attachment of spindle microtubules to kinetochore	8/592	35/18723	1.0541e-05	0.000422341	0.000332513	AURKB/CCNB1/CENPE/KIF2C/NDC80/NEK2/NUF2/SGO1	8
BP	GO:0007584	response to nutrient	18/592	174/18723	1.06164e-05	0.000422341	0.000332513	ALDH3A1/BRIP1/CD3E/COL1A1/CXCL10/CYP27B1/EGFR/FOLR1/HAMP/IGFBP2/LDHA/POSTN/SOD2/SPP1/STC1/TNC/TNFRSF11B/TYMS	18
BP	GO:0002548	monocyte chemotaxis	11/592	70/18723	1.14605e-05	0.000451811	0.000355714	ANXA1/CCL18/CCL20/CCL5/CXCL10/FPR2/IL6/LGALS3/S100A12/SERPINE1/SLAMF8	11
BP	GO:0002685	regulation of leukocyte migration	20/592	210/18723	1.21084e-05	0.000473091	0.000372468	ANXA1/CCL20/CCL5/CXCL10/CXCL13/CXCL8/DPP4/FPR2/HOXA7/IL6/LGALS3/MDK/MMP14/MSN/PDGFD/RARRES2/SERPINE1/SLAMF8/THBS1/VEGFA	20
BP	GO:0032496	response to lipopolysaccharide	27/592	343/18723	1.39549e-05	0.000540413	0.000425472	ADM/CARD16/CCL5/CDK4/CSF3/CXCL10/CXCL11/CXCL13/CXCL6/CXCL8/CXCL9/CYP27B1/GJB2/HAMP/IL6/LOXL1/LTF/NOS2/PDCD1LG2/S100A8/S100A9/SERPINE1/SLC11A1/SLPI/SOD2/SPON2/VIM	27
BP	GO:0002237	response to molecule of bacterial origin	28/592	363/18723	1.41258e-05	0.000542233	0.000426905	ADM/CARD16/CCL5/CDK4/CSF3/CXCL10/CXCL11/CXCL13/CXCL6/CXCL8/CXCL9/CYP27B1/FCGR2B/GJB2/HAMP/IL6/LOXL1/LTF/NOS2/PDCD1LG2/S100A8/S100A9/SERPINE1/SLC11A1/SLPI/SOD2/SPON2/VIM	28
BP	GO:0043583	ear development	20/592	213/18723	1.49271e-05	0.000566697	0.000446165	ALDH1A3/CCNA2/CHRNA9/COL2A1/CTHRC1/CYTL1/DLX5/EYA4/GJB2/HOXA1/HOXA2/NKX3-2/OSR2/OTX1/RDH10/ROR2/STRA6/TBX1/TGFB2/TWIST1	20
BP	GO:0033627	cell adhesion mediated by integrin	11/592	72/18723	1.51185e-05	0.000566697	0.000446165	CCL5/CD3E/CXCL13/DPP4/ITGA5/ITGB3/LIF/NPNT/PLAU/SERPINE1/TGFB2	11
BP	GO:0060562	epithelial tube morphogenesis	26/592	325/18723	1.51516e-05	0.000566697	0.000446165	ADM/AREG/CELSR1/COL4A1/CTHRC1/CXCL10/FOLR1/HAND2/HOXA11/HOXA5/HOXB7/HOXD11/MDK/MET/MMP14/NKX2-5/NPNT/RDH10/SHROOM3/SPRY1/STIL/TEAD2/TGFB2/TNC/TWIST1/VEGFA	26
BP	GO:0033674	positive regulation of kinase activity	33/592	467/18723	1.5429e-05	0.000572179	0.000450482	AREG/CCL5/CCNB1/CDC6/CENPE/CHI3L1/CKS2/CLSPN/DKK1/EGFR/FAM20A/FPR2/GPRC5A/IGF2/ITGB3/KIF14/LILRA5/LTF/MET/NOX4/NTRK1/PDGFD/PSRC1/ROR2/S100A12/SLC11A1/SOCS1/TGFB2/THBS1/TOM1L1/TPX2/VAV3/VEGFA	33
BP	GO:0045860	positive regulation of protein kinase activity	29/592	386/18723	1.63585e-05	0.000601554	0.000473609	AREG/CCL5/CCNB1/CDC6/CENPE/CHI3L1/CKS2/CLSPN/DKK1/EGFR/FAM20A/GPRC5A/IGF2/ITGB3/KIF14/LILRA5/LTF/NOX4/PDGFD/PSRC1/ROR2/S100A12/SLC11A1/SOCS1/TGFB2/THBS1/TOM1L1/TPX2/VEGFA	29
BP	GO:0009612	response to mechanical stimulus	20/592	216/18723	1.83222e-05	0.000662629	0.000521694	ANGPT2/AQP1/CCNB1/CHI3L1/CHRNA9/COL1A1/COL3A1/CXCL10/EGFR/FOSL1/IGFBP2/MDK/MMP14/MMP7/NTRK1/POSTN/STRA6/THBS1/TLR8/TNC	20
BP	GO:0050870	positive regulation of T cell activation	20/592	216/18723	1.83222e-05	0.000662629	0.000521694	ANXA1/CCL5/CD3E/CD70/DPP4/HLA-DQA1/HLA-DQA2/HLA-DRA/IGF2/IGFBP2/IL2RA/IL4I1/IL6/IL7R/LCK/LGALS1/MDK/PDCD1LG2/RUNX1/SOCS1	20
BP	GO:0051384	response to glucocorticoid	16/592	148/18723	1.87729e-05	0.000673362	0.000530144	ADM/ALDH3A1/ANXA1/AQP1/AREG/EGFR/FOSL1/GJB2/IGFBP2/IL1RN/IL6/MDK/MYOD1/SDC1/STC1/TYMS	16
BP	GO:0019221	cytokine-mediated signaling pathway	33/592	472/18723	1.9149e-05	0.000681267	0.000536368	CARD16/CASP4/CCL18/CCL20/CCL5/CD70/CLCF1/CSF3/CXCL10/CXCL11/CXCL13/CXCL6/CXCL8/CXCL9/H2BC11/IL13RA2/IL1R2/IL1RAP/IL1RN/IL2RA/IL2RB/IL6/IL7R/KRT18/LILRA5/LILRB3/MMP12/MX1/OAS1/OASL/OSMR/PLP2/SOCS1	33
BP	GO:1901987	regulation of cell cycle phase transition	29/592	390/18723	1.9823e-05	0.000699561	0.00055077	ANXA1/AURKA/AURKB/BRIP1/BUB1/BUB1B/CCNB1/CDC25C/CDC45/CDC6/CDK1/CDK4/CENPE/CENPF/CLSPN/DLGAP5/DTL/E2F7/EGFR/ESPL1/FAM83D/GLI1/GTSE1/KIF14/NDC80/ORC1/TTK/UBE2C/WEE1	29
BP	GO:0007159	leukocyte cell-cell adhesion	28/592	371/18723	2.10246e-05	0.000736028	0.000579482	ANXA1/CCL5/CD3E/CD70/DPP4/FCGR2B/FOXJ1/HFE/HLA-DQA1/HLA-DQA2/HLA-DRA/IGF2/IGFBP2/IL2RA/IL4I1/IL6/IL7R/LCK/LGALS1/LGALS3/MDK/MSN/PDCD1LG2/RUNX1/S100A8/S100A9/SELL/SOCS1	28
BP	GO:0090596	sensory organ morphogenesis	22/592	256/18723	2.28985e-05	0.000795268	0.000626122	ALDH1A3/AQP5/CHRNA9/COL2A1/COL5A1/COL5A2/COL8A1/CTHRC1/DLX5/HOXA1/HOXA2/LCTL/MFAP2/NKX3-2/OSR2/OTX1/ROR2/STRA6/TBX1/TWIST1/VEGFA/WNT16	22
BP	GO:1903046	meiotic cell cycle process	19/592	202/18723	2.36899e-05	0.000816275	0.000642661	ASPM/AURKA/BRIP1/BUB1/BUB1B/CCNB2/CDC20/CDC25C/CKS2/ESPL1/KIF18A/LIF/NUF2/PTTG1/RAD51/RAD54L/SGO1/TOP2A/TTK	19
BP	GO:0140013	meiotic nuclear division	18/592	185/18723	2.45385e-05	0.000833722	0.000656397	ASPM/AURKA/BRIP1/BUB1/BUB1B/CCNB2/CDC20/CKS2/ESPL1/KIF18A/LIF/NUF2/PTTG1/RAD51/RAD54L/SGO1/TOP2A/TTK	18
BP	GO:0002687	positive regulation of leukocyte migration	15/592	135/18723	2.45773e-05	0.000833722	0.000656397	CCL20/CCL5/CXCL10/CXCL13/CXCL8/FPR2/IL6/LGALS3/MDK/MMP14/PDGFD/RARRES2/SERPINE1/THBS1/VEGFA	15
BP	GO:0007492	endoderm development	11/592	77/18723	2.89797e-05	0.000975503	0.000768022	COL4A2/COL5A1/COL5A2/COL8A1/DKK1/FN1/HOXC11/ITGA5/LAMB1/MMP14/MMP9	11
BP	GO:0052547	regulation of peptidase activity	32/592	461/18723	2.94181e-05	0.000982698	0.000773687	ANXA2/AQP1/BIRC5/CARD16/COL6A3/CSTA/DPEP1/FN1/HGF/LCK/LTF/MMP9/PCOLCE/PI3/PLAUR/PTTG1/RARRES1/S100A8/S100A9/SERPINA1/SERPINA3/SERPINE1/SERPING1/SERPINH1/SLPI/SPINK8/TFPI2/THBS1/TIMP1/TNFAIP8/VEGFA/WFIKKN2	32
BP	GO:0002062	chondrocyte differentiation	13/592	106/18723	2.98032e-05	0.000988021	0.000777877	ADAMTS7/CCN4/COL2A1/CYTL1/HOXA11/LOXL2/MDK/NKX3-2/OSR2/RUNX1/SERPINH1/SHOX2/TGFBI	13
BP	GO:0009410	response to xenobiotic stimulus	32/592	462/18723	3.06859e-05	0.00100964	0.000794895	ALDH3A1/ANXA1/AOX1/CA9/CCNB1/CDK1/CENPF/COL1A1/DPEP1/EGFR/FOSL1/GAL/IGFBP2/LCK/LDHA/LGALS1/LOX/MDK/NKX6-1/NNMT/NOS2/NTRK1/RAD51/RAD54L/S100A12/SCNN1B/SLAMF8/SOD2/TGFB2/TNFRSF11B/TYMS/VAV3	32
BP	GO:0034112	positive regulation of homotypic cell-cell adhesion	5/592	13/18723	3.23907e-05	0.00104994	0.000826627	CCL5/IL6/LGALS1/PDPN/PLAUR	5
BP	GO:0060707	trophoblast giant cell differentiation	5/592	13/18723	3.23907e-05	0.00104994	0.000826627	E2F7/E2F8/LIF/SNAI1/SOCS3	5
BP	GO:0034508	centromere complex assembly	7/592	30/18723	3.29361e-05	0.00105203	0.000828274	CENPA/CENPE/CENPF/CENPK/DLGAP5/HJURP/OIP5	7
BP	GO:0060351	cartilage development involved in endochondral bone morphogenesis	7/592	30/18723	3.29361e-05	0.00105203	0.000828274	COL1A1/COL2A1/HOXA11/MMP13/SERPINH1/SHOX2/STC1	7
BP	GO:0022409	positive regulation of cell-cell adhesion	23/592	284/18723	3.84584e-05	0.00121952	0.00096014	ANXA1/CCL5/CD3E/CD70/CXCL13/DPP4/HLA-DQA1/HLA-DQA2/HLA-DRA/IGF2/IGFBP2/IL2RA/IL4I1/IL6/IL7R/LCK/LGALS1/MDK/PDCD1LG2/PDPN/PLAUR/RUNX1/SOCS1	23
BP	GO:0010389	regulation of G2/M transition of mitotic cell cycle	12/592	94/18723	4.01332e-05	0.00126347	0.000994744	AURKA/AURKB/CCNB1/CDC25C/CDC6/CDK1/CDK4/CENPF/CLSPN/DTL/KIF14/ORC1	12
BP	GO:0007565	female pregnancy	18/592	193/18723	4.31716e-05	0.00134942	0.00106241	ADM/ANGPT2/CYP27B1/FOSL1/GJB2/HFE/IDO1/IGFBP2/LIF/MMP7/MMP9/NAMPT/PRLHR/SPP1/STC1/TEAD3/TIMP1/VEGFA	18
BP	GO:0014812	muscle cell migration	13/592	110/18723	4.42574e-05	0.00136719	0.0010764	ANXA1/CCL5/CCN4/IGFBP3/ITGB3/MDK/NOX4/PDGFD/PLAT/PLAU/POSTN/S100A11/SERPINE1	13
BP	GO:0060350	endochondral bone morphogenesis	9/592	54/18723	4.43648e-05	0.00136719	0.0010764	COL1A1/COL2A1/DLX5/HOXA11/MMP13/MMP14/SERPINH1/SHOX2/STC1	9
BP	GO:0072498	embryonic skeletal joint development	5/592	14/18723	4.90766e-05	0.00150181	0.00118239	COL2A1/HOXA11/OSR2/SHOX2/SLC2A10	5
BP	GO:0052548	regulation of endopeptidase activity	30/592	432/18723	5.15331e-05	0.00150635	0.00118596	ANXA2/AQP1/BIRC5/CARD16/COL6A3/CSTA/DPEP1/HGF/LCK/LTF/MMP9/PI3/PLAUR/PTTG1/RARRES1/S100A8/S100A9/SERPINA1/SERPINA3/SERPINE1/SERPING1/SERPINH1/SLPI/SPINK8/TFPI2/THBS1/TIMP1/TNFAIP8/VEGFA/WFIKKN2	30
BP	GO:0050863	regulation of T cell activation	25/592	329/18723	5.15645e-05	0.00150635	0.00118596	ANXA1/CCL5/CD2/CD3E/CD70/DPP4/FCGR2B/FOXJ1/HFE/HLA-DQA1/HLA-DQA2/HLA-DRA/IGF2/IGFBP2/IL2RA/IL4I1/IL6/IL7R/LCK/LGALS1/LGALS3/MDK/PDCD1LG2/RUNX1/SOCS1	25
BP	GO:1905517	macrophage migration	9/592	55/18723	5.1576e-05	0.00150635	0.00118596	CCL5/LGALS3/MDK/MMP14/RARRES2/ROR2/SAA1/SLAMF8/THBS1	9
BP	GO:1904888	cranial skeletal system development	10/592	68/18723	5.16249e-05	0.00150635	0.00118596	CEP55/DLX2/HOXA1/HOXA2/IRX5/MMP14/RDH10/TBX1/TGFB2/TWIST1	10
BP	GO:0014002	astrocyte development	8/592	43/18723	5.19786e-05	0.00150635	0.00118596	EGFR/FPR2/IL6/ROR2/S100A8/S100A9/TSPAN2/VIM	8
BP	GO:0033046	negative regulation of sister chromatid segregation	8/592	43/18723	5.19786e-05	0.00150635	0.00118596	AURKB/BUB1/BUB1B/CCNB1/CENPF/NDC80/PTTG1/TTK	8
BP	GO:0033048	negative regulation of mitotic sister chromatid segregation	8/592	43/18723	5.19786e-05	0.00150635	0.00118596	AURKB/BUB1/BUB1B/CCNB1/CENPF/NDC80/PTTG1/TTK	8
BP	GO:2000816	negative regulation of mitotic sister chromatid separation	8/592	43/18723	5.19786e-05	0.00150635	0.00118596	AURKB/BUB1/BUB1B/CCNB1/CENPF/NDC80/PTTG1/TTK	8
BP	GO:0014909	smooth muscle cell migration	12/592	97/18723	5.49758e-05	0.00158272	0.00124609	CCL5/CCN4/IGFBP3/ITGB3/MDK/NOX4/PDGFD/PLAT/PLAU/POSTN/S100A11/SERPINE1	12
BP	GO:0060485	mesenchyme development	23/592	291/18723	5.60583e-05	0.00160334	0.00126233	ACTG2/COL1A1/FAM83D/FN1/FOLR1/HAND2/HGF/HOXA5/IL6/LOXL2/MDK/PDPN/RDH10/S100A4/SEMA3F/SNAI1/SPRY1/TBX1/TEAD2/TGFB2/TWIST1/VASN/WNT16	23
BP	GO:0045071	negative regulation of viral genome replication	9/592	56/18723	5.9751e-05	0.00168691	0.00132812	APOBEC3B/CCL5/ISG20/LTF/MX1/OAS1/OASL/PLSCR1/SLPI	9
BP	GO:0051784	negative regulation of nuclear division	9/592	56/18723	5.9751e-05	0.00168691	0.00132812	AURKB/BUB1/BUB1B/CCNB1/CENPF/LIF/NDC80/TOM1L1/TTK	9
BP	GO:0007346	regulation of mitotic cell cycle	31/592	457/18723	6.01688e-05	0.00168781	0.00132883	ANXA1/AURKA/AURKB/BUB1/BUB1B/CCDC8/CCNB1/CDC25C/CDC6/CDCA2/CDK1/CDK4/CENPE/CENPF/CKS2/CLSPN/DLGAP5/DTL/E2F7/EGFR/ESPL1/GTSE1/IGF2/KIF14/NDC80/NEK2/ORC1/TOM1L1/TTK/UBE2C/WEE1	31
BP	GO:0042542	response to hydrogen peroxide	15/592	146/18723	6.1617e-05	0.00171743	0.00135215	ANXA1/AQP1/AREG/CDK1/COL1A1/FOSL1/HBA1/HGF/HP/IL6/LDHA/MET/PDGFD/SDC1/SOD2	15
BP	GO:0048762	mesenchymal cell differentiation	20/592	236/18723	6.4864e-05	0.00179649	0.00141439	COL1A1/FAM83D/FN1/FOLR1/HAND2/HGF/IL6/LOXL2/MDK/PDPN/RDH10/S100A4/SEMA3F/SNAI1/SPRY1/TBX1/TGFB2/TWIST1/VASN/WNT16	20
BP	GO:0010948	negative regulation of cell cycle process	23/592	294/18723	6.55924e-05	0.00180523	0.00142128	AURKB/BRIP1/BUB1/BUB1B/CCNB1/CDC45/CDC6/CDK1/CENPF/CLSPN/DTL/E2F7/E2F8/ESPL1/GTSE1/LIF/NDC80/NEK2/ORC1/PTTG1/TOM1L1/TTK/WEE1	23
BP	GO:0018108	peptidyl-tyrosine phosphorylation	27/592	375/18723	6.61273e-05	0.00180858	0.00142391	AREG/CCL5/CD3E/CLCF1/CSF3/EGFR/GPRC5A/HGF/IGF2/IL6/ITGA5/ITGB3/LCK/LIF/LILRA5/MELK/MET/NOX4/NTRK1/PBK/PDGFD/ROR2/SOCS1/SOCS3/TTK/VEGFA/WEE1	27
BP	GO:0071559	response to transforming growth factor beta	21/592	256/18723	6.87704e-05	0.00186919	0.00147163	ASPN/COL1A1/COL1A2/COL3A1/COL4A2/FMOD/FOLR1/GDF15/HTRA3/LOX/MXRA5/NOX4/NPNT/PDGFD/POSTN/SLC2A10/SPRY1/TGFB2/THBS1/VASN/WFIKKN2	21
BP	GO:0042471	ear morphogenesis	13/592	115/18723	7.06256e-05	0.0018845	0.00148368	ALDH1A3/CHRNA9/COL2A1/CTHRC1/DLX5/HOXA1/HOXA2/NKX3-2/OSR2/OTX1/ROR2/TBX1/TWIST1	13
BP	GO:0071675	regulation of mononuclear cell migration	13/592	115/18723	7.06256e-05	0.0018845	0.00148368	CCL20/CCL5/CXCL10/CXCL13/FPR2/LGALS3/MDK/MSN/PDGFD/RARRES2/SERPINE1/SLAMF8/THBS1	13
BP	GO:1901989	positive regulation of cell cycle phase transition	13/592	115/18723	7.06256e-05	0.0018845	0.00148368	ANXA1/CCNB1/CDC25C/CDC6/CDK1/CDK4/DLGAP5/DTL/EGFR/ESPL1/FAM83D/GLI1/UBE2C	13
BP	GO:0051315	attachment of mitotic spindle microtubules to kinetochore	5/592	15/18723	7.17038e-05	0.00190167	0.0014972	AURKB/CENPE/KIF2C/NDC80/NUF2	5
BP	GO:0051985	negative regulation of chromosome segregation	8/592	45/18723	7.30889e-05	0.00191519	0.00150785	AURKB/BUB1/BUB1B/CCNB1/CENPF/NDC80/PTTG1/TTK	8
BP	GO:1905819	negative regulation of chromosome separation	8/592	45/18723	7.30889e-05	0.00191519	0.00150785	AURKB/BUB1/BUB1B/CCNB1/CENPF/NDC80/PTTG1/TTK	8
BP	GO:0045069	regulation of viral genome replication	11/592	85/18723	7.36731e-05	0.00191901	0.00151085	APOBEC3B/CCL5/CXCL8/ISG20/LTF/MX1/OAS1/OASL/PLSCR1/SLPI/TOP2A	11
BP	GO:0060840	artery development	12/592	100/18723	7.43417e-05	0.00192497	0.00151554	EFEMP2/FOLR1/HAND2/HOXA1/LOX/LOXL1/MDK/SLC2A10/STRA6/TBX1/TGFB2/VEGFA	12
BP	GO:0018212	peptidyl-tyrosine modification	27/592	378/18723	7.56439e-05	0.00194716	0.00153302	AREG/CCL5/CD3E/CLCF1/CSF3/EGFR/GPRC5A/HGF/IGF2/IL6/ITGA5/ITGB3/LCK/LIF/LILRA5/MELK/MET/NOX4/NTRK1/PBK/PDGFD/ROR2/SOCS1/SOCS3/TTK/VEGFA/WEE1	27
BP	GO:1903039	positive regulation of leukocyte cell-cell adhesion	20/592	239/18723	7.73079e-05	0.00197836	0.00155758	ANXA1/CCL5/CD3E/CD70/DPP4/HLA-DQA1/HLA-DQA2/HLA-DRA/IGF2/IGFBP2/IL2RA/IL4I1/IL6/IL7R/LCK/LGALS1/MDK/PDCD1LG2/RUNX1/SOCS1	20
BP	GO:0071219	cellular response to molecule of bacterial origin	19/592	221/18723	8.1022e-05	0.00206135	0.00162292	CARD16/CCL5/CDK4/CSF3/CXCL10/CXCL11/CXCL13/CXCL6/CXCL8/CXCL9/FCGR2B/HAMP/IL6/LTF/NOS2/PDCD1LG2/SERPINE1/SPON2/VIM	19
BP	GO:2000117	negative regulation of cysteine-type endopeptidase activity	11/592	86/18723	8.21079e-05	0.0020769	0.00163516	AQP1/BIRC5/CARD16/DPEP1/HGF/LTF/MMP9/PLAUR/THBS1/TNFAIP8/VEGFA	11
BP	GO:0060541	respiratory system development	18/592	203/18723	8.34455e-05	0.00208867	0.00164443	ALDH1A3/CELSR1/CHI3L1/DLX5/EGFR/FOXJ1/GLI1/HOXA5/LIF/LOX/MMP12/MMP14/PDPN/RDH10/SPRY1/STRA6/TNC/VEGFA	18
BP	GO:0007568	aging	25/592	339/18723	8.35278e-05	0.00208867	0.00164443	ADM/ALDH3A1/AURKB/BCL2A1/CDK1/COL4A2/DKK1/FOXM1/GJB2/HAMP/IGFBP2/LOXL2/MMP7/NAMPT/NOX4/NPY2R/NTRK1/RAD54L/SERPINE1/SERPING1/SOD2/TIMP1/TWIST1/TYMS/WNT16	25
BP	GO:0033047	regulation of mitotic sister chromatid segregation	8/592	46/18723	8.6053e-05	0.00211557	0.00166561	AURKB/BUB1/BUB1B/CCNB1/CENPF/NDC80/PTTG1/TTK	8
BP	GO:0048701	embryonic cranial skeleton morphogenesis	8/592	46/18723	8.6053e-05	0.00211557	0.00166561	DLX2/HOXA1/HOXA2/IRX5/MMP14/RDH10/TBX1/TWIST1	8
BP	GO:0000302	response to reactive oxygen species	19/592	222/18723	8.60537e-05	0.00211557	0.00166561	ANXA1/AQP1/AREG/CDK1/COL1A1/CRYGD/EGFR/FBLN5/FOSL1/HBA1/HGF/HP/IL6/LDHA/MET/MMP9/PDGFD/SDC1/SOD2	19
BP	GO:1902749	regulation of cell cycle G2/M phase transition	12/592	102/18723	9.02958e-05	0.00219162	0.00172548	AURKA/AURKB/CCNB1/CDC25C/CDC6/CDK1/CDK4/CENPF/CLSPN/DTL/KIF14/ORC1	12
BP	GO:0048754	branching morphogenesis of an epithelial tube	15/592	151/18723	9.06272e-05	0.00219162	0.00172548	AREG/CELSR1/COL4A1/HOXA11/HOXA5/HOXB7/HOXD11/MDK/MET/MMP14/NPNT/RDH10/SPRY1/TNC/VEGFA	15
BP	GO:0051321	meiotic cell cycle	21/592	261/18723	9.06498e-05	0.00219162	0.00172548	ASPM/AURKA/BRIP1/BUB1/BUB1B/CCNB2/CDC20/CDC25C/CKS2/ESPL1/EXO1/KIF18A/LIF/NEK2/NUF2/PTTG1/RAD51/RAD54L/SGO1/TOP2A/TTK	21
BP	GO:0002274	myeloid leukocyte activation	19/592	223/18723	9.13599e-05	0.00219665	0.00172944	ADGRE2/CCL5/CD2/CD93/CXCL6/CXCL8/FCGR2B/FPR2/HAMP/IL13RA2/IL6/NAMPT/PLA2G2A/PLSCR1/S100A12/SCNN1B/SLC11A1/TAFA3/THBS1	19
BP	GO:0042063	gliogenesis	23/592	301/18723	9.36939e-05	0.00224046	0.00176394	ANXA1/AREG/CDK1/CDKN2C/CLCF1/DLX2/EGFR/FPR2/GPR157/GSX2/IL6/LAMB1/LIF/MDK/MMP14/NCMAP/NKX6-1/ROR2/S100A8/S100A9/TGFB2/TSPAN2/VIM	23
BP	GO:0060348	bone development	18/592	205/18723	9.46461e-05	0.00224357	0.00176638	ANXA2/BGN/CCN4/COL1A1/COL2A1/DLX5/HOXA11/HOXB4/LOX/LTF/MMP13/MMP14/OSR2/SERPINH1/SFRP4/SHOX2/STC1/TWIST1	18
BP	GO:0097421	liver regeneration	7/592	35/18723	9.48494e-05	0.00224357	0.00176638	AURKA/EGFR/GLI1/HAMP/HFE/IL6/TYMS	7
BP	GO:0033044	regulation of chromosome organization	17/592	187/18723	9.60408e-05	0.00225954	0.00177896	AURKB/BUB1/BUB1B/CCNB1/CDC6/CENPE/CENPF/DLGAP5/ESPL1/NDC80/NEK2/PKIB/PTTG1/TACC3/TOP2A/TTK/UBE2C	17
BP	GO:0032103	positive regulation of response to external stimulus	29/592	427/18723	0.000101191	0.00235218	0.00185189	ALOX5AP/CCL5/CCN4/CXCL10/CXCL13/CXCL8/EGFR/FPR2/GBP5/IL6/LILRA5/MDK/MET/MMP12/OASL/OSMR/PDGFD/PLA2G2A/PLA2G5/PLSCR1/RARRES2/S100A12/S100A8/S100A9/SERPINE1/TAFA3/THBS1/TLR8/VEGFA	29
BP	GO:0050829	defense response to Gram-negative bacterium	11/592	88/18723	0.000101477	0.00235218	0.00185189	AQP1/CXCL6/H2BC11/IL6/LTF/LYZ/NOS2/RARRES2/SERPINE1/SLC11A1/TREM1	11
BP	GO:0033631	cell-cell adhesion mediated by integrin	5/592	16/18723	0.000101591	0.00235218	0.00185189	CCL5/CD3E/CXCL13/DPP4/NPNT	5
BP	GO:0042730	fibrinolysis	6/592	25/18723	0.000103243	0.00237531	0.0018701	ANXA2/PLAT/PLAU/SERPINE1/SERPING1/THBS1	6
BP	GO:0009620	response to fungus	9/592	60/18723	0.000104218	0.00237531	0.0018701	HAMP/LTF/PLA2G5/PTX3/RARRES2/S100A12/S100A8/S100A9/SPON2	9
BP	GO:0031638	zymogen activation	9/592	60/18723	0.000104218	0.00237531	0.0018701	C1R/C1RL/HP/MMP14/PLAT/PLAU/RUNX1/SERPINE1/THBS1	9
BP	GO:0050727	regulation of inflammatory response	27/592	386/18723	0.000107317	0.00243325	0.00191572	ALOX5AP/ANXA1/CASP4/CCL5/CCN4/EGFR/FCGR2B/FPR2/HAMP/HGF/IL2RA/IL6/LILRA5/MDK/MMP9/OSMR/PBK/PLA2G2A/S100A12/S100A8/S100A9/SAA1/SERPINE1/SLAMF8/SOCS3/TAFA3/TNFAIP6	27
BP	GO:0110148	biomineralization	16/592	171/18723	0.000109075	0.00246038	0.00193708	ASPN/COL1A1/COL1A2/CYP27B1/FAM20A/FBLN7/IBSP/LOX/LTF/MGP/MMP13/OSR2/ROR2/SPP1/TBX1/TWIST1	16
BP	GO:0055123	digestive system development	14/592	137/18723	0.000113878	0.00255555	0.002012	BARX1/CCNB1/CXCL8/EGFR/GLI1/HOXA5/HOXD13/IGF2/NKX3-2/RARRES2/SHOX2/STRA6/TGFB2/TYMS	14
BP	GO:0033628	regulation of cell adhesion mediated by integrin	8/592	48/18723	0.000117726	0.00260187	0.00204848	CCL5/CD3E/CXCL13/DPP4/LIF/PLAU/SERPINE1/TGFB2	8
BP	GO:0045839	negative regulation of mitotic nuclear division	8/592	48/18723	0.000117726	0.00260187	0.00204848	AURKB/BUB1/BUB1B/CCNB1/CENPF/NDC80/TOM1L1/TTK	8
BP	GO:0048146	positive regulation of fibroblast proliferation	8/592	48/18723	0.000117726	0.00260187	0.00204848	ANXA2/AQP1/CCNA2/CCNB1/CDC6/CDK4/FN1/PDGFD	8
BP	GO:0001704	formation of primary germ layer	13/592	121/18723	0.000119384	0.00262525	0.00206688	COL4A2/COL5A1/COL5A2/COL8A1/DKK1/FN1/HOXA11/ITGA5/ITGB3/LAMB1/MMP14/MMP9/SNAI1	13
BP	GO:0071222	cellular response to lipopolysaccharide	18/592	209/18723	0.000121088	0.0026494	0.00208589	CARD16/CCL5/CDK4/CSF3/CXCL10/CXCL11/CXCL13/CXCL6/CXCL8/CXCL9/HAMP/IL6/LTF/NOS2/PDCD1LG2/SERPINE1/SPON2/VIM	18
BP	GO:0071356	cellular response to tumor necrosis factor	19/592	229/18723	0.000129706	0.00281277	0.00221452	ADAMTS7/CARD16/CASP4/CCL18/CCL20/CCL5/CD58/CD70/CHI3L1/COL1A1/CXCL8/GBP1/H2BC11/HAMP/KRT18/MYOD1/NPNT/POSTN/THBS1	19
BP	GO:0002688	regulation of leukocyte chemotaxis	13/592	122/18723	0.00012984	0.00281277	0.00221452	CCL5/CXCL10/CXCL13/CXCL8/DPP4/FPR2/IL6/MDK/RARRES2/SERPINE1/SLAMF8/THBS1/VEGFA	13
BP	GO:0050832	defense response to fungus	8/592	49/18723	0.000136849	0.00295	0.00232256	HAMP/LTF/PLA2G5/RARRES2/S100A12/S100A8/S100A9/SPON2	8
BP	GO:0071560	cellular response to transforming growth factor beta stimulus	20/592	250/18723	0.000143002	0.00305309	0.00240373	ASPN/COL1A1/COL1A2/COL3A1/COL4A2/FMOD/FOLR1/GDF15/HTRA3/LOX/NOX4/NPNT/PDGFD/POSTN/SLC2A10/SPRY1/TGFB2/THBS1/VASN/WFIKKN2	20
BP	GO:0048771	tissue remodeling	16/592	175/18723	0.000143027	0.00305309	0.00240373	BGN/CTHRC1/EGFR/HAMP/HAND2/HOXA3/IL6/ITGB3/LIF/MDK/MMP14/RUNX1/SPP1/TIMP1/TNFRSF11B/WNT16	16
BP	GO:0030324	lung development	16/592	177/18723	0.000163219	0.00341687	0.00269013	CELSR1/CHI3L1/EGFR/FOXJ1/GLI1/HOXA5/LIF/LOX/MMP12/MMP14/PDPN/RDH10/SPRY1/STRA6/TNC/VEGFA	16
BP	GO:0007094	mitotic spindle assembly checkpoint signaling	7/592	38/18723	0.000163972	0.00341687	0.00269013	AURKB/BUB1/BUB1B/CCNB1/CENPF/NDC80/TTK	7
BP	GO:0048246	macrophage chemotaxis	7/592	38/18723	0.000163972	0.00341687	0.00269013	CCL5/LGALS3/MDK/RARRES2/SAA1/SLAMF8/THBS1	7
BP	GO:0071173	spindle assembly checkpoint signaling	7/592	38/18723	0.000163972	0.00341687	0.00269013	AURKB/BUB1/BUB1B/CCNB1/CENPF/NDC80/TTK	7
BP	GO:0071174	mitotic spindle checkpoint signaling	7/592	38/18723	0.000163972	0.00341687	0.00269013	AURKB/BUB1/BUB1B/CCNB1/CENPF/NDC80/TTK	7
BP	GO:2000027	regulation of animal organ morphogenesis	13/592	125/18723	0.000166076	0.00344431	0.00271174	CELSR1/CTHRC1/DKK1/HGF/HOXA11/HOXB7/JHY/PLEKHA4/ROR2/SPRY1/TBX1/TNFRSF11B/VEGFA	13
BP	GO:1901992	positive regulation of mitotic cell cycle phase transition	11/592	93/18723	0.000167675	0.00345995	0.00272405	ANXA1/CCNB1/CDC25C/CDC6/CDK1/CDK4/DLGAP5/DTL/EGFR/ESPL1/UBE2C	11
BP	GO:0043154	negative regulation of cysteine-type endopeptidase activity involved in apoptotic process	10/592	78/18723	0.000168412	0.00345995	0.00272405	AQP1/BIRC5/CARD16/DPEP1/HGF/MMP9/PLAUR/THBS1/TNFAIP8/VEGFA	10
BP	GO:0002443	leukocyte mediated immunity	29/592	440/18723	0.000169426	0.00346452	0.00272765	ADGRE2/C1R/C1RL/C1S/CD70/CFI/CLCF1/CXCL6/EXO1/FCGR2B/FOXJ1/HFE/HLA-DQA1/HLA-DQA2/HLA-DRA/IL13RA2/IL4I1/IL6/IL7R/MYO1G/NOS2/PRF1/SCNN1B/SERPING1/SLAMF9/SPON2/TLR8/TREM1/ULBP3	29
BP	GO:0060272	embryonic skeletal joint morphogenesis	4/592	10/18723	0.00017848	0.00363269	0.00286005	COL2A1/HOXA11/OSR2/SHOX2	4
BP	GO:0050867	positive regulation of cell activation	28/592	420/18723	0.000180846	0.0036638	0.00288454	ANXA1/CCL5/CD2/CD3E/CD70/CLCF1/DPP4/HAMP/HLA-DQA1/HLA-DQA2/HLA-DRA/IGF2/IGFBP2/IL2RA/IL4I1/IL6/IL7R/LCK/LGALS1/LILRA5/MDK/MMP14/PDCD1LG2/RUNX1/SOCS1/TAFA3/THBS1/VAV3	28
BP	GO:0000079	regulation of cyclin-dependent protein serine/threonine kinase activity	11/592	94/18723	0.000184578	0.0037051	0.00291706	CCNA2/CCNB1/CCNB2/CDC25C/CDC6/CDKN2C/CDKN3/CKS2/DIRAS3/EGFR/PSRC1	11
BP	GO:0002690	positive regulation of leukocyte chemotaxis	11/592	94/18723	0.000184578	0.0037051	0.00291706	CCL5/CXCL10/CXCL13/CXCL8/FPR2/IL6/MDK/RARRES2/SERPINE1/THBS1/VEGFA	11
BP	GO:1903037	regulation of leukocyte cell-cell adhesion	24/592	336/18723	0.000186884	0.00371042	0.00292125	ANXA1/CCL5/CD3E/CD70/DPP4/FCGR2B/FOXJ1/HFE/HLA-DQA1/HLA-DQA2/HLA-DRA/IGF2/IGFBP2/IL2RA/IL4I1/IL6/IL7R/LCK/LGALS1/LGALS3/MDK/PDCD1LG2/RUNX1/SOCS1	24
BP	GO:0061844	antimicrobial humoral immune response mediated by antimicrobial peptide	10/592	79/18723	0.000187454	0.00371042	0.00292125	CXCL10/CXCL11/CXCL13/CXCL6/CXCL8/CXCL9/H2BC11/LTF/S100A12/S100A9	10
BP	GO:0002544	chronic inflammatory response	5/592	18/18723	0.000189082	0.00371042	0.00292125	CCL5/CXCL13/S100A8/S100A9/THBS1	5
BP	GO:0051382	kinetochore assembly	5/592	18/18723	0.000189082	0.00371042	0.00292125	CENPA/CENPE/CENPF/CENPK/DLGAP5	5
BP	GO:0060602	branch elongation of an epithelium	5/592	18/18723	0.000189082	0.00371042	0.00292125	AREG/HOXD13/RDH10/SPRY1/TNC	5
BP	GO:0016572	histone phosphorylation	7/592	39/18723	0.000194449	0.00377176	0.00296954	AURKA/AURKB/CCNA2/CCNB1/CDK1/HASPIN/TWIST1	7
BP	GO:0031577	spindle checkpoint signaling	7/592	39/18723	0.000194449	0.00377176	0.00296954	AURKB/BUB1/BUB1B/CCNB1/CENPF/NDC80/TTK	7
BP	GO:0035270	endocrine system development	13/592	127/18723	0.000194794	0.00377176	0.00296954	ANXA1/GLI1/HOXA3/HOXA5/HOXB3/IL6/MDK/NKX2-5/NKX6-1/OTP/PITX1/STRA6/TBX1	13
BP	GO:0014066	regulation of phosphatidylinositol 3-kinase signaling	12/592	111/18723	0.000203798	0.0039198	0.00308609	CCL5/CEP55/CSF3/EGFR/FN1/HGF/NTRK1/PDGFD/ROR2/TGFB2/TWIST1/WNT16	12
BP	GO:0001655	urogenital system development	24/592	338/18723	0.000204231	0.0039198	0.00308609	ANGPT2/ANXA1/CENPF/COL4A1/ENPEP/FOXJ1/GLI1/HOXA11/HOXB13/HOXB7/HOXD11/HOXD13/LIF/MMP9/NPNT/OSR2/PDGFD/RDH10/SDC1/SPRY1/STRA6/TGFB2/TNC/VEGFA	24
BP	GO:0010718	positive regulation of epithelial to mesenchymal transition	8/592	52/18723	0.000210138	0.00401556	0.00316148	COL1A1/IL6/LOXL2/MDK/PDPN/SNAI1/TGFB2/TWIST1	8
BP	GO:0030323	respiratory tube development	16/592	181/18723	0.000211159	0.00401753	0.00316304	CELSR1/CHI3L1/EGFR/FOXJ1/GLI1/HOXA5/LIF/LOX/MMP12/MMP14/PDPN/RDH10/SPRY1/STRA6/TNC/VEGFA	16
BP	GO:0050918	positive chemotaxis	9/592	66/18723	0.000220582	0.00417864	0.00328988	ANGPT2/CCL5/CXCL10/CXCL8/FPR2/HGF/LGALS3/MET/VEGFA	9
BP	GO:0007093	mitotic cell cycle checkpoint signaling	13/592	129/18723	0.000227669	0.00428294	0.003372	AURKB/BUB1/BUB1B/CCNB1/CDC6/CDK1/CENPF/CLSPN/DTL/GTSE1/NDC80/ORC1/TTK	13
BP	GO:0045841	negative regulation of mitotic metaphase/anaphase transition	7/592	40/18723	0.00022934	0.00428294	0.003372	AURKB/BUB1/BUB1B/CCNB1/CENPF/NDC80/TTK	7
BP	GO:0022407	regulation of cell-cell adhesion	29/592	448/18723	0.000229552	0.00428294	0.003372	ANXA1/CCL5/CD3E/CD70/CXCL13/DPP4/FCGR2B/FOXJ1/HFE/HLA-DQA1/HLA-DQA2/HLA-DRA/IGF2/IGFBP2/IL1RN/IL2RA/IL4I1/IL6/IL7R/LCK/LGALS1/LGALS3/MDK/PDCD1LG2/PDPN/PLAUR/RUNX1/SOCS1/VEGFA	29
BP	GO:0044706	multi-multicellular organism process	18/592	220/18723	0.000230003	0.00428294	0.003372	ADM/ANGPT2/CYP27B1/FOSL1/GJB2/HFE/IDO1/IGFBP2/LIF/MMP7/MMP9/NAMPT/PRLHR/SPP1/STC1/TEAD3/TIMP1/VEGFA	18
BP	GO:0048708	astrocyte differentiation	10/592	81/18723	0.000230999	0.00428327	0.00337226	CLCF1/EGFR/FPR2/IL6/LIF/ROR2/S100A8/S100A9/TSPAN2/VIM	10
BP	GO:0001889	liver development	14/592	147/18723	0.000240234	0.00443571	0.00349227	ANXA1/AURKA/E2F7/E2F8/EGFR/GLI1/HAMP/HFE/HGF/IL6/KRT18/MDK/MET/TYMS	14
BP	GO:0021602	cranial nerve morphogenesis	6/592	29/18723	0.000248683	0.00453888	0.0035735	HOXA1/HOXA3/HOXB2/HOXB3/SEMA3F/TBX1	6
BP	GO:0034501	protein localization to kinetochore	5/592	19/18723	0.00024997	0.00453888	0.0035735	AURKB/CDK1/HASPIN/NDC80/TTK	5
BP	GO:0060065	uterus development	5/592	19/18723	0.00024997	0.00453888	0.0035735	HOXA10/HOXA11/HOXA9/STRA6/TGFB2	5
BP	GO:1903083	protein localization to condensed chromosome	5/592	19/18723	0.00024997	0.00453888	0.0035735	AURKB/CDK1/HASPIN/NDC80/TTK	5
BP	GO:1904029	regulation of cyclin-dependent protein kinase activity	11/592	98/18723	0.000267384	0.00483501	0.00380665	CCNA2/CCNB1/CCNB2/CDC25C/CDC6/CDKN2C/CDKN3/CKS2/DIRAS3/EGFR/PSRC1	11
BP	GO:0033632	regulation of cell-cell adhesion mediated by integrin	4/592	11/18723	0.000273464	0.00488986	0.00384983	CCL5/CD3E/CXCL13/DPP4	4
BP	GO:0060900	embryonic camera-type eye formation	4/592	11/18723	0.000273464	0.00488986	0.00384983	ALDH1A3/STRA6/TWIST1/WNT16	4
BP	GO:0002696	positive regulation of leukocyte activation	27/592	409/18723	0.000274306	0.00488986	0.00384983	ANXA1/CCL5/CD2/CD3E/CD70/CLCF1/DPP4/HAMP/HLA-DQA1/HLA-DQA2/HLA-DRA/IGF2/IGFBP2/IL2RA/IL4I1/IL6/IL7R/LCK/LGALS1/MDK/MMP14/PDCD1LG2/RUNX1/SOCS1/TAFA3/THBS1/VAV3	27
BP	GO:2000179	positive regulation of neural precursor cell proliferation	8/592	54/18723	0.000274887	0.00488986	0.00384983	ASPM/DMRTA2/GLI1/LHX5/MDK/OTP/RASSF10/VEGFA	8
BP	GO:0045667	regulation of osteoblast differentiation	13/592	132/18723	0.000285841	0.00506413	0.00398703	AREG/CCN4/CLIC1/CTHRC1/DNAI3/GLI1/HAND2/HGF/HOXA2/IL6/LTF/NPNT/TWIST1	13
BP	GO:0061008	hepaticobiliary system development	14/592	150/18723	0.000296277	0.00522786	0.00411594	ANXA1/AURKA/E2F7/E2F8/EGFR/GLI1/HAMP/HFE/HGF/IL6/KRT18/MDK/MET/TYMS	14
BP	GO:0010001	glial cell differentiation	18/592	225/18723	0.000302898	0.00532322	0.00419102	CDK1/CDKN2C/CLCF1/DLX2/EGFR/FPR2/GPR157/GSX2/IL6/LIF/MDK/NCMAP/NKX6-1/ROR2/S100A8/S100A9/TSPAN2/VIM	18
BP	GO:0033574	response to testosterone	7/592	42/18723	0.000314223	0.00545952	0.00429833	CA9/CDK4/HOXB13/HOXD13/MSN/SPP1/THBS1	7
BP	GO:1902100	negative regulation of metaphase/anaphase transition of cell cycle	7/592	42/18723	0.000314223	0.00545952	0.00429833	AURKB/BUB1/BUB1B/CCNB1/CENPF/NDC80/TTK	7
BP	GO:0000075	cell cycle checkpoint signaling	15/592	169/18723	0.000315644	0.00545952	0.00429833	AURKB/BRIP1/BUB1/BUB1B/CCNB1/CDC45/CDC6/CDK1/CENPF/CLSPN/DTL/GTSE1/NDC80/ORC1/TTK	15
BP	GO:0031214	biomineral tissue development	15/592	169/18723	0.000315644	0.00545952	0.00429833	ASPN/COL1A1/COL1A2/CYP27B1/FAM20A/IBSP/LOX/LTF/MGP/MMP13/OSR2/ROR2/SPP1/TBX1/TWIST1	15
BP	GO:0001906	cell killing	16/592	188/18723	0.000324778	0.00558003	0.00439321	APOL1/CFH/CXCL6/FCGR2B/H2BC11/HAMP/HLA-DRA/IL7R/LTF/LYZ/NOS2/PRF1/S100A12/SCNN1B/TREM1/ULBP3	16
BP	GO:0071216	cellular response to biotic stimulus	19/592	246/18723	0.000325162	0.00558003	0.00439321	CARD16/CCL5/CDK4/CSF3/CXCL10/CXCL11/CXCL13/CXCL6/CXCL8/CXCL9/FCGR2B/HAMP/IL6/LTF/NOS2/PDCD1LG2/SERPINE1/SPON2/VIM	19
BP	GO:0043410	positive regulation of MAPK cascade	30/592	480/18723	0.000327273	0.00559432	0.00440446	CAVIN3/CCL18/CCL20/CCL5/CHI3L1/DKK1/EGFR/FCGR2B/FPR2/GDF15/HAND2/HGF/IGF2/IL6/IQGAP3/LIF/LILRA5/MARCO/NPNT/NTRK1/PDGFD/PLA2G2A/PLA2G5/ROR2/S100A12/TBX1/TGFB2/THBS1/VEGFA/WNT16	30
BP	GO:0060021	roof of mouth development	10/592	85/18723	0.000343787	0.00585375	0.00460871	COL2A1/DLX5/HAND2/MEOX2/OSR2/SNAI1/TBX1/TGFB2/TWIST1/WFIKKN2	10
BP	GO:0070371	ERK1 and ERK2 cascade	23/592	330/18723	0.000358511	0.00608079	0.00478746	CAVIN3/CCL18/CCL20/CCL5/CDK1/CHI3L1/CHRNA9/EGFR/FAM83D/FN1/FPR2/GBP1/HAND2/IQGAP3/LIF/MARCO/NPNT/NTRK1/PDGFD/PLA2G2A/PLA2G5/SPRY1/SPRY4	23
BP	GO:2001251	negative regulation of chromosome organization	10/592	86/18723	0.000378219	0.00639029	0.00503113	AURKB/BUB1/BUB1B/CCNB1/CENPF/ESPL1/NDC80/PTTG1/TOP2A/TTK	10
BP	GO:0048934	peripheral nervous system neuron differentiation	4/592	12/18723	0.000399964	0.00670591	0.00527962	HAND2/HOXD10/HOXD9/RUNX1	4
BP	GO:0048935	peripheral nervous system neuron development	4/592	12/18723	0.000399964	0.00670591	0.00527962	HAND2/HOXD10/HOXD9/RUNX1	4
BP	GO:0033630	positive regulation of cell adhesion mediated by integrin	5/592	21/18723	0.000415125	0.00687983	0.00541655	CCL5/CD3E/CXCL13/LIF/TGFB2	5
BP	GO:2000177	regulation of neural precursor cell proliferation	10/592	87/18723	0.000415474	0.00687983	0.00541655	ASPM/DMRTA2/GLI1/LHX5/MDK/OTP/RASSF10/SHCBP1/TAFA3/VEGFA	10
BP	GO:0032102	negative regulation of response to external stimulus	27/592	420/18723	0.000415882	0.00687983	0.00541655	ANGPT2/ANXA2/CARD16/CXCL13/DPP4/FCGR2B/FPR2/HAMP/HGF/IL2RA/LTF/MDK/MMP12/OAS1/PBK/PLAT/PLAU/SAA1/SEMA3F/SERPINE1/SERPING1/SLAMF8/SOCS3/SPP1/TAFA3/THBS1/TNFAIP6	27
BP	GO:0042110	T cell activation	30/592	487/18723	0.000416626	0.00687983	0.00541655	ANXA1/CCL5/CD2/CD3D/CD3E/CD48/CD70/DPP4/FCGR2B/FOXJ1/HFE/HLA-DQA1/HLA-DQA2/HLA-DRA/IGF2/IGFBP2/IL2RA/IL4I1/IL6/IL7R/LCK/LGALS1/LGALS3/MDK/MSN/PDCD1LG2/RUNX1/SLAMF9/SLC11A1/SOCS1	30
BP	GO:0071774	response to fibroblast growth factor	12/592	120/18723	0.000421464	0.00693356	0.00545885	CCL5/COL1A1/CXCL13/CXCL8/GALNT3/POSTN/SHCBP1/SPRY1/SPRY4/TBX1/THBS1/TNC	12
BP	GO:0051960	regulation of nervous system development	28/592	443/18723	0.000428966	0.00703055	0.00553521	ASPM/CHODL/CLCF1/CRABP2/DLX2/DMRTA2/DRAXIN/EGFR/FN1/GSX2/HGF/HOXB3/IL1RAP/IL6/KIF14/LIF/MDK/NCMAP/NKX6-1/NTRK1/OTP/RASSF10/SEMA3F/SHOX2/SPP1/SRPX2/TYMP/VEGFA	28
BP	GO:0002460	adaptive immune response based on somatic recombination of immune receptors built from immunoglobulin superfamily domains	24/592	356/18723	0.000436655	0.00712073	0.00560621	ANXA1/C1R/C1RL/C1S/CD70/CFI/CLCF1/CXCL13/EXO1/FCGR2B/FOXJ1/HFE/HLA-DQA1/HLA-DQA2/HLA-DRA/IL13RA2/IL4I1/IL6/IL7R/MYO1G/PRF1/SERPING1/SLC11A1/TLR8	24
BP	GO:0019835	cytolysis	6/592	32/18723	0.000437723	0.00712073	0.00560621	APOL1/GZMA/GZMH/LYZ/PLA2G2A/PRF1	6
BP	GO:1901654	response to ketone	16/592	194/18723	0.00046084	0.00744617	0.00586243	AQP1/CA9/CDK4/EGFR/FOSL1/GJB2/HOXB13/HOXD13/MSN/POSTN/SCNN1B/SPP1/TGFB2/THBS1/TNC/TYMS	16
BP	GO:0034612	response to tumor necrosis factor	19/592	253/18723	0.000461131	0.00744617	0.00586243	ADAMTS7/CARD16/CASP4/CCL18/CCL20/CCL5/CD58/CD70/CHI3L1/COL1A1/CXCL8/GBP1/H2BC11/HAMP/KRT18/MYOD1/NPNT/POSTN/THBS1	19
BP	GO:0001837	epithelial to mesenchymal transition	14/592	157/18723	0.000472154	0.00759613	0.0059805	COL1A1/FAM83D/HGF/IL6/LOXL2/MDK/PDPN/S100A4/SNAI1/SPRY1/TGFB2/TWIST1/VASN/WNT16	14
BP	GO:0006979	response to oxidative stress	28/592	446/18723	0.000477218	0.00764947	0.0060225	ANXA1/AQP1/AREG/CA3/CDK1/COL1A1/CRYGD/DGKK/EGFR/FBLN5/FOSL1/GJB2/GPX8/HBA1/HGF/HP/IL6/LDHA/MELK/MET/MMP14/MMP9/PDGFD/PDLIM1/PXDNL/SDC1/SOD2/WNT16	28
BP	GO:0014910	regulation of smooth muscle cell migration	10/592	89/18723	0.000499171	0.00797022	0.00627502	CCL5/CCN4/IGFBP3/MDK/NOX4/PDGFD/PLAU/POSTN/S100A11/SERPINE1	10
BP	GO:0060537	muscle tissue development	26/592	403/18723	0.000500871	0.00797022	0.00627502	CCNB1/CDK1/CENPF/CHRNA1/DKK1/DMRTA2/DSG2/EFEMP2/GJC1/GLI1/HAMP/HOXD10/HOXD9/IGF2/LOX/MEOX2/MYOD1/NKX2-5/PITX1/RUNX1/SHOX2/STRA6/TBX1/TGFB2/TWIST1/VEGFA	26
BP	GO:0071295	cellular response to vitamin	6/592	33/18723	0.00052085	0.00825811	0.00650168	BRIP1/COL1A1/CYP27B1/FOLR1/POSTN/TNC	6
BP	GO:1900120	regulation of receptor binding	5/592	22/18723	0.000523351	0.00826781	0.00650932	ANXA2/HFE/LOX/MMP9/PHLDA2	5
BP	GO:0048844	artery morphogenesis	9/592	74/18723	0.000526732	0.00827991	0.00651884	EFEMP2/FOLR1/HAND2/HOXA1/MDK/STRA6/TBX1/TGFB2/VEGFA	9
BP	GO:0030168	platelet activation	12/592	123/18723	0.000527901	0.00827991	0.00651884	CLIC1/COL3A1/DGKK/F2RL2/FN1/IL6/ITGB3/LCK/PDPN/PLSCR1/SAA1/VAV3	12
BP	GO:0050921	positive regulation of chemotaxis	13/592	141/18723	0.000542049	0.00847146	0.00666965	CCL5/CXCL10/CXCL13/CXCL8/FPR2/IL6/MDK/MET/PDGFD/RARRES2/SERPINE1/THBS1/VEGFA	13
BP	GO:0001886	endothelial cell morphogenesis	4/592	13/18723	0.00056333	0.00877271	0.00690683	COL15A1/MET/STC1/TNMD	4
BP	GO:0031349	positive regulation of defense response	20/592	278/18723	0.000571797	0.00887299	0.00698579	ALOX5AP/CCL5/CCN4/EGFR/FPR2/GBP5/IL6/LILRA5/MDK/MMP12/OSMR/PLA2G2A/PLA2G5/PLSCR1/S100A12/S100A8/S100A9/SERPINE1/TAFA3/TLR8	20
BP	GO:0031667	response to nutrient levels	29/592	474/18723	0.000576736	0.00889417	0.00700245	ADM/ALDH3A1/BRIP1/CD3E/COL1A1/CXCL10/CYP27B1/EGFR/FOLR1/GDF15/HAMP/HFE/IGFBP2/KRT18/LDHA/MAP1LC3C/MMP7/MYOD1/NAMPT/NTRK1/POSTN/RARRES2/SCNN1B/SOD2/SPP1/STC1/TNC/TNFRSF11B/TYMS	29
BP	GO:0050729	positive regulation of inflammatory response	13/592	142/18723	0.000579847	0.00889417	0.00700245	ALOX5AP/CCN4/EGFR/IL6/LILRA5/MDK/OSMR/PLA2G2A/S100A12/S100A8/S100A9/SERPINE1/TAFA3	13
BP	GO:0045786	negative regulation of cell cycle	25/592	385/18723	0.000580756	0.00889417	0.00700245	AURKB/BRIP1/BUB1/BUB1B/CCNB1/CDC45/CDC6/CDK1/CDKN2C/CENPF/CLSPN/DTL/E2F7/E2F8/EGFR/ESPL1/GTSE1/LIF/NDC80/NEK2/ORC1/PTTG1/TOM1L1/TTK/WEE1	25
BP	GO:1901991	negative regulation of mitotic cell cycle phase transition	15/592	179/18723	0.000581291	0.00889417	0.00700245	AURKB/BUB1/BUB1B/CCNB1/CDC6/CDK1/CENPF/CLSPN/DTL/E2F7/GTSE1/NDC80/ORC1/TTK/WEE1	15
BP	GO:0045765	regulation of angiogenesis	23/592	342/18723	0.000589869	0.00899395	0.00708102	ADAM12/ADM/ANGPT2/AQP1/CHI3L1/COL4A2/CXCL10/CXCL13/CXCL8/E2F2/HGF/HOXA5/HSPG2/IL6/ITGA5/MDK/RUNX1/SERPINE1/TGFB2/THBS1/TNMD/TWIST1/VEGFA	23
BP	GO:0014911	positive regulation of smooth muscle cell migration	7/592	47/18723	0.000639141	0.0097114	0.00764587	CCL5/CCN4/MDK/NOX4/PDGFD/POSTN/S100A11	7
BP	GO:0048525	negative regulation of viral process	10/592	92/18723	0.000650568	0.00985082	0.00775564	APOBEC3B/CCL5/ISG20/LTF/MX1/OAS1/OASL/PLSCR1/PTX3/SLPI	10
BP	GO:0001890	placenta development	13/592	144/18723	0.000662151	0.00999163	0.0078665	ADM/CYP27B1/E2F7/E2F8/FOSL1/GJB2/IGF2/LIF/PHLDA2/SNAI1/SOCS3/SPP1/STC1	13
BP	GO:1903706	regulation of hemopoiesis	24/592	367/18723	0.000672542	0.0101136	0.00796249	ANXA1/CD2/CSF3/FCGR2B/FOXJ1/H4C3/HLA-DRA/HOXA5/HOXA7/HOXA9/HOXB8/IL2RA/IL4I1/IL7R/LIF/LILRB3/LOX/LTF/MDK/MMP14/ROR2/RUNX1/SLAMF8/SOCS1	24
BP	GO:0065004	protein-DNA complex assembly	16/592	201/18723	0.000678959	0.0101751	0.00801093	ASF1B/CDC45/CENPA/CENPE/CENPF/CENPK/CHAF1B/DLGAP5/H1-4/H2BC11/H3C10/H3C2/H4C3/HJURP/OIP5/RAD51	16
BP	GO:0002683	negative regulation of immune system process	27/592	434/18723	0.000686697	0.0102559	0.00807458	ANXA1/COL3A1/DPP4/FCGR2B/FOXJ1/GAL/GBP1/HFE/HOXA7/IL13RA2/IL2RA/IL4I1/IL7R/LGALS3/LILRB3/LTF/MDK/MMP12/OAS1/PDCD1LG2/RUNX1/SERPING1/SLAMF8/SOCS1/TAFA3/TGFB2/THBS1	27
BP	GO:0048565	digestive tract development	12/592	127/18723	0.000704225	0.010478	0.0082494	CCNB1/CXCL8/EGFR/GLI1/HOXA5/HOXD13/NKX3-2/RARRES2/SHOX2/STRA6/TGFB2/TYMS	12
BP	GO:0061351	neural precursor cell proliferation	13/592	145/18723	0.000706862	0.010478	0.0082494	ASPM/DMRTA2/GLI1/KIF14/LHX5/MDK/MELK/OTP/RASSF10/SHCBP1/TAFA3/TEAD3/VEGFA	13
BP	GO:0051591	response to cAMP	10/592	93/18723	0.000708748	0.010478	0.0082494	ALDH3A1/AQP1/AQP9/AREG/COL1A1/FOSL1/LDHA/NOX4/SDC1/STC1	10
BP	GO:0002698	negative regulation of immune effector process	11/592	110/18723	0.000724171	0.0106699	0.00840053	ANXA1/FCGR2B/FOXJ1/HFE/IL13RA2/IL4I1/IL7R/LGALS3/SERPING1/SLAMF8/TGFB2	11
BP	GO:1903053	regulation of extracellular matrix organization	7/592	48/18723	0.000728163	0.0106928	0.0084185	AEBP1/DPP4/EFEMP2/IL6/PDPN/RUNX1/SLC2A10	7
BP	GO:1901342	regulation of vasculature development	23/592	348/18723	0.00074807	0.0109483	0.00861973	ADAM12/ADM/ANGPT2/AQP1/CHI3L1/COL4A2/CXCL10/CXCL13/CXCL8/E2F2/HGF/HOXA5/HSPG2/IL6/ITGA5/MDK/RUNX1/SERPINE1/TGFB2/THBS1/TNMD/TWIST1/VEGFA	23
BP	GO:0050920	regulation of chemotaxis	17/592	223/18723	0.000762705	0.01107	0.00871551	ANGPT2/CCL5/CXCL10/CXCL13/CXCL8/DPP4/FPR2/IL6/MDK/MET/PDGFD/RARRES2/SEMA3F/SERPINE1/SLAMF8/THBS1/VEGFA	17
BP	GO:0007517	muscle organ development	22/592	327/18723	0.000765593	0.01107	0.00871551	CENPF/CHODL/CHRNA1/COL6A3/CXCL10/DMRTA2/EFEMP2/HOXD10/HOXD9/IGF2/LIF/LOX/MEOX2/MYOD1/NKX2-5/PITX1/SHOX2/STRA6/TBX1/TEAD4/TGFB2/TWIST1	22
BP	GO:0000212	meiotic spindle organization	4/592	14/18723	0.000769031	0.01107	0.00871551	ASPM/AURKA/CCNB2/ESPL1	4
BP	GO:0018158	protein oxidation	4/592	14/18723	0.000769031	0.01107	0.00871551	LOX/LOXL1/LOXL2/LOXL4	4
BP	GO:0070141	response to UV-A	4/592	14/18723	0.000769031	0.01107	0.00871551	EGFR/MMP1/MMP9/TIMP1	4
BP	GO:0050730	regulation of peptidyl-tyrosine phosphorylation	19/592	264/18723	0.000774074	0.0111061	0.0087439	AREG/CCL5/CD3E/CLCF1/CSF3/EGFR/GPRC5A/HGF/IGF2/IL6/ITGA5/ITGB3/LIF/LILRA5/NOX4/PDGFD/SOCS1/SOCS3/VEGFA	19
BP	GO:0030878	thyroid gland development	5/592	24/18723	0.000801703	0.0114275	0.008997	HOXA3/HOXA5/HOXB3/NKX2-5/TBX1	5
BP	GO:0031639	plasminogen activation	5/592	24/18723	0.000801703	0.0114275	0.008997	PLAT/PLAU/RUNX1/SERPINE1/THBS1	5
BP	GO:0042119	neutrophil activation	6/592	36/18723	0.000845313	0.01201	0.0094556	CCL5/CXCL6/CXCL8/FCGR2B/PLA2G2A/SCNN1B	6
BP	GO:0014068	positive regulation of phosphatidylinositol 3-kinase signaling	9/592	79/18723	0.000853243	0.0120835	0.00951342	CCL5/CSF3/FN1/HGF/NTRK1/PDGFD/ROR2/TGFB2/WNT16	9
BP	GO:1903900	regulation of viral life cycle	13/592	148/18723	0.00085653	0.0120909	0.00951927	APOBEC3B/CCL5/CXCL8/ISG20/LGALS1/LTF/MX1/OAS1/OASL/PLSCR1/PTX3/SLPI/TOP2A	13
BP	GO:0070372	regulation of ERK1 and ERK2 cascade	21/592	309/18723	0.00087965	0.0123773	0.00974478	CAVIN3/CCL18/CCL20/CCL5/CHI3L1/CHRNA9/EGFR/FAM83D/FN1/FPR2/GBP1/HAND2/LIF/MARCO/NPNT/NTRK1/PDGFD/PLA2G2A/PLA2G5/SPRY1/SPRY4	21
BP	GO:0001578	microtubule bundle formation	11/592	113/18723	0.000907187	0.0126832	0.00998561	CAPN6/CFAP100/CFAP73/DNAI3/DRC1/FOXJ1/JHY/KIF20A/PSRC1/RSPH4A/ZMYND10	11
BP	GO:0044344	cellular response to fibroblast growth factor stimulus	11/592	113/18723	0.000907187	0.0126832	0.00998561	CCL5/COL1A1/CXCL13/CXCL8/GALNT3/POSTN/SHCBP1/SPRY1/SPRY4/TBX1/THBS1	11
BP	GO:0071103	DNA conformation change	20/592	290/18723	0.000966624	0.0133586	0.0105173	ANXA1/ASF1B/BRIP1/CCNB1/CDK1/CHAF1B/ERCC6L/H1-4/H2BC11/H3C10/H3C2/H4C3/HJURP/NCAPG/NCAPH/OIP5/POLQ/RAD51/RAD54L/TOP2A	20
BP	GO:0060706	cell differentiation involved in embryonic placenta development	5/592	25/18723	0.000976318	0.0133586	0.0105173	E2F7/E2F8/LIF/SNAI1/SOCS3	5
BP	GO:0090382	phagosome maturation	5/592	25/18723	0.000976318	0.0133586	0.0105173	PLA2G5/RAB32/RAB34/RAB38/SLAMF8	5
BP	GO:0007178	transmembrane receptor protein serine/threonine kinase signaling pathway	23/592	355/18723	0.000978079	0.0133586	0.0105173	ASPN/COL1A2/COL3A1/DKK1/DLX5/FMOD/FOLR1/FSTL1/GDF15/HFE/HTRA3/LOX/NPNT/ROR2/SFRP4/SLC2A10/SPRY1/TGFB2/THBS1/TTK/VASN/VIM/WFIKKN2	23
BP	GO:0016202	regulation of striated muscle tissue development	6/592	37/18723	0.000982313	0.0133586	0.0105173	CENPF/IGF2/LOX/MYOD1/SHOX2/TWIST1	6
BP	GO:0048645	animal organ formation	8/592	65/18723	0.000984191	0.0133586	0.0105173	DKK1/FOLR1/HAND2/HOXA11/HOXA3/NKX3-2/RDH10/SPRY1	8
BP	GO:0071677	positive regulation of mononuclear cell migration	8/592	65/18723	0.000984191	0.0133586	0.0105173	CCL20/CCL5/CXCL10/CXCL13/FPR2/LGALS3/PDGFD/SERPINE1	8
BP	GO:0090307	mitotic spindle assembly	8/592	65/18723	0.000984191	0.0133586	0.0105173	AURKB/CDC20/KIF23/KIF4A/KIFC1/MYBL2/NEK2/TPX2	8
BP	GO:1990868	response to chemokine	10/592	97/18723	0.000986019	0.0133586	0.0105173	CCL18/CCL20/CCL5/CXCL10/CXCL11/CXCL13/CXCL6/CXCL8/CXCL9/LOX	10
BP	GO:1990869	cellular response to chemokine	10/592	97/18723	0.000986019	0.0133586	0.0105173	CCL18/CCL20/CCL5/CXCL10/CXCL11/CXCL13/CXCL6/CXCL8/CXCL9/LOX	10
BP	GO:0002070	epithelial cell maturation	4/592	15/18723	0.00102261	0.0137267	0.0108072	HOXA5/HOXB13/NKX6-1/TYMS	4
BP	GO:0002468	dendritic cell antigen processing and presentation	4/592	15/18723	0.00102261	0.0137267	0.0108072	FCGR2B/HLA-DRA/SLC11A1/THBS1	4
BP	GO:0043584	nose development	4/592	15/18723	0.00102261	0.0137267	0.0108072	ALDH1A3/DLX5/RDH10/STRA6	4
BP	GO:0030902	hindbrain development	13/592	151/18723	0.00103193	0.0138095	0.0108723	CD3E/EN1/EN2/FCGR2B/GLI1/GSX2/HOXA2/HOXB2/HOXB3/KIF14/LHX5/MDK/OTX1	13
BP	GO:0032964	collagen biosynthetic process	7/592	51/18723	0.00105525	0.0140358	0.0110505	ADAMTS3/COL1A1/COL5A1/IL6/RUNX1/SERPINH1/VIM	7
BP	GO:0046850	regulation of bone remodeling	7/592	51/18723	0.00105525	0.0140358	0.0110505	EGFR/HAMP/IL6/ITGB3/MDK/SPP1/TNFRSF11B	7
BP	GO:0051962	positive regulation of nervous system development	19/592	272/18723	0.00110346	0.0146325	0.0115203	ASPM/CHODL/CLCF1/CRABP2/DMRTA2/EGFR/FN1/GSX2/IL1RAP/IL6/LIF/MDK/NKX6-1/NTRK1/OTP/RASSF10/SHOX2/SRPX2/VEGFA	19
BP	GO:0032147	activation of protein kinase activity	12/592	134/18723	0.00113093	0.0149515	0.0117714	CCL5/CHI3L1/CLSPN/GPRC5A/ITGB3/KIF14/SLC11A1/SOCS1/TGFB2/TOM1L1/TPX2/VEGFA	12
BP	GO:0071900	regulation of protein serine/threonine kinase activity	23/592	359/18723	0.00113516	0.0149623	0.0117799	CCNA2/CCNB1/CCNB2/CDC25C/CDC6/CDKN2C/CDKN3/CKS2/DIRAS3/DKK1/EGFR/FAM20A/IGF2/LTF/PDGFD/PKIB/PSRC1/ROR2/S100A12/SPRY1/SPRY4/THBS1/VEGFA	23
BP	GO:0010717	regulation of epithelial to mesenchymal transition	10/592	99/18723	0.00115479	0.0151753	0.0119476	COL1A1/IL6/LOXL2/MDK/PDPN/SNAI1/SPRY1/TGFB2/TWIST1/VASN	10
BP	GO:0046697	decidualization	5/592	26/18723	0.00117767	0.0153835	0.0121116	CYP27B1/GJB2/LIF/SPP1/STC1	5
BP	GO:1905523	positive regulation of macrophage migration	5/592	26/18723	0.00117767	0.0153835	0.0121116	CCL5/MDK/MMP14/RARRES2/THBS1	5
BP	GO:0021545	cranial nerve development	7/592	52/18723	0.00118671	0.0154555	0.0121682	HOXA1/HOXA3/HOXB2/HOXB3/NTRK1/SEMA3F/TBX1	7
BP	GO:0051225	spindle assembly	11/592	117/18723	0.00120921	0.0157018	0.0123622	ASPM/AURKA/AURKB/CCNB2/CDC20/KIF23/KIF4A/KIFC1/MYBL2/NEK2/TPX2	11
BP	GO:0048545	response to steroid hormone	22/592	339/18723	0.00122284	0.0158318	0.0124645	ADM/ALDH3A1/ANXA1/AQP1/AREG/COL1A1/EGFR/FOSL1/GJB2/IGFBP2/IL1RN/IL6/LOX/MDK/MYOD1/SCNN1B/SDC1/SPP1/STC1/TGFB2/THBS1/TYMS	22
BP	GO:0007160	cell-matrix adhesion	17/592	233/18723	0.00123728	0.0159715	0.0125745	ACTN1/CD3E/COL3A1/EFEMP2/FBLN5/FN1/HOXA7/ITGB3/MMP12/MMP14/NPNT/PLAU/POSTN/RHOD/SERPINE1/THBS1/VEGFA	17
BP	GO:0014706	striated muscle tissue development	24/592	384/18723	0.00125427	0.0160958	0.0126724	CCNB1/CDK1/CENPF/CHRNA1/DKK1/DMRTA2/DSG2/GJC1/GLI1/HAMP/HOXD10/HOXD9/IGF2/LOX/MEOX2/MYOD1/NKX2-5/PITX1/RUNX1/SHOX2/TBX1/TGFB2/TWIST1/VEGFA	24
BP	GO:0042692	muscle cell differentiation	24/592	384/18723	0.00125427	0.0160958	0.0126724	ACTN1/ADAM12/ADM/CCNB1/CDK1/CXCL10/CXCL9/DKK1/EFEMP2/FLNC/GDF15/HAMP/IGF2/LOX/MMP14/MYOD1/NKX2-5/NPNT/SDC1/SHOX2/SOD2/TBX1/VEGFA/WFIKKN2	24
BP	GO:0051251	positive regulation of lymphocyte activation	23/592	362/18723	0.00126682	0.0162094	0.0127618	ANXA1/CCL5/CD3E/CD70/CLCF1/DPP4/HLA-DQA1/HLA-DQA2/HLA-DRA/IGF2/IGFBP2/IL2RA/IL4I1/IL6/IL7R/LCK/LGALS1/MDK/MMP14/PDCD1LG2/RUNX1/SOCS1/VAV3	23
BP	GO:1901861	regulation of muscle tissue development	6/592	39/18723	0.0013069	0.0166734	0.0131271	CENPF/IGF2/LOX/MYOD1/SHOX2/TWIST1	6
BP	GO:0051098	regulation of binding	23/592	363/18723	0.00131353	0.0167093	0.0131554	ANXA2/AURKA/AURKB/CARD16/CSF3/CTHRC1/DKK1/GZMA/HAND2/HFE/HJURP/LIF/LOX/MET/MMP9/MYOD1/NEK2/PHLDA2/PLAUR/SLN/SLPI/TWIST1/WFIKKN2	23
BP	GO:0009074	aromatic amino acid family catabolic process	4/592	16/18723	0.00132961	0.0167676	0.0132013	HPD/IDO1/IL4I1/TDO2	4
BP	GO:0036159	inner dynein arm assembly	4/592	16/18723	0.00132961	0.0167676	0.0132013	CFAP100/CFAP73/DNAI3/ZMYND10	4
BP	GO:0070365	hepatocyte differentiation	4/592	16/18723	0.00132961	0.0167676	0.0132013	ANXA1/E2F7/E2F8/KRT18	4
BP	GO:0045930	negative regulation of mitotic cell cycle	17/592	235/18723	0.00135742	0.0170692	0.0134387	AURKB/BUB1/BUB1B/CCNB1/CDC6/CDK1/CENPF/CLSPN/DTL/E2F7/EGFR/GTSE1/NDC80/ORC1/TOM1L1/TTK/WEE1	17
BP	GO:0030282	bone mineralization	11/592	119/18723	0.00138869	0.0173092	0.0136277	ASPN/COL1A2/CYP27B1/IBSP/LOX/LTF/MGP/MMP13/OSR2/ROR2/TWIST1	11
BP	GO:0035051	cardiocyte differentiation	13/592	156/18723	0.00139063	0.0173092	0.0136277	CCNB1/CDK1/DKK1/EGFR/FOLR1/HAMP/HAND2/NKX2-5/SHOX2/SPRY1/TGFB2/TWIST1/VEGFA	13
BP	GO:0001958	endochondral ossification	5/592	27/18723	0.00140815	0.0173092	0.0136277	COL1A1/COL2A1/DLX5/MMP13/MMP14	5
BP	GO:0003401	axis elongation	5/592	27/18723	0.00140815	0.0173092	0.0136277	AREG/HOXD13/RDH10/SPRY1/TNC	5
BP	GO:0007263	nitric oxide mediated signal transduction	5/592	27/18723	0.00140815	0.0173092	0.0136277	EGFR/NOS2/NPY2R/THBS1/VEGFA	5
BP	GO:0010758	regulation of macrophage chemotaxis	5/592	27/18723	0.00140815	0.0173092	0.0136277	CCL5/MDK/RARRES2/SLAMF8/THBS1	5
BP	GO:0010971	positive regulation of G2/M transition of mitotic cell cycle	5/592	27/18723	0.00140815	0.0173092	0.0136277	CCNB1/CDC25C/CDK1/CDK4/DTL	5
BP	GO:0036075	replacement ossification	5/592	27/18723	0.00140815	0.0173092	0.0136277	COL1A1/COL2A1/DLX5/MMP13/MMP14	5
BP	GO:0045669	positive regulation of osteoblast differentiation	8/592	69/18723	0.00146043	0.0179015	0.014094	CCN4/CLIC1/CTHRC1/DNAI3/HGF/IL6/LTF/NPNT	8
BP	GO:0032330	regulation of chondrocyte differentiation	7/592	54/18723	0.00148791	0.0181874	0.0143191	ADAMTS7/CCN4/HOXA11/LOXL2/MDK/NKX3-2/SHOX2	7
BP	GO:0051302	regulation of cell division	14/592	177/18723	0.00152774	0.0186223	0.0146615	ASPM/AURKA/AURKB/CDC6/E2F7/E2F8/IGF2/KIF14/KIF20A/KIF23/MDK/PDGFD/TGFB2/VEGFA	14
BP	GO:0034103	regulation of tissue remodeling	9/592	86/18723	0.00156917	0.0190741	0.0150172	EGFR/HAMP/HAND2/IL6/ITGB3/MDK/RUNX1/SPP1/TNFRSF11B	9
BP	GO:0045931	positive regulation of mitotic cell cycle	11/592	121/18723	0.00158946	0.0192672	0.0151693	ANXA1/CCNB1/CDC25C/CDC6/CDK1/CDK4/DLGAP5/DTL/EGFR/ESPL1/UBE2C	11
BP	GO:0050673	epithelial cell proliferation	26/592	437/18723	0.00161811	0.0195475	0.0153899	AREG/COL8A1/DLX5/EGFR/FABP7/GLI1/HGF/HOXA5/IGF2/IL6/IQGAP3/ITGB3/LAMB1/LOXL2/MDK/MMP12/MMP14/NKX6-1/OSR2/TBX1/TGFB2/THBS1/TNMD/TWIST1/VEGFA/WNT16	26
BP	GO:0007179	transforming growth factor beta receptor signaling pathway	15/592	198/18723	0.00162152	0.0195475	0.0153899	ASPN/COL1A2/COL3A1/FMOD/FOLR1/GDF15/HTRA3/LOX/NPNT/SLC2A10/SPRY1/TGFB2/THBS1/VASN/WFIKKN2	15
BP	GO:0006260	DNA replication	18/592	260/18723	0.0016292	0.0195862	0.0154204	CCNA2/CDC45/CDC6/CDK1/CHAF1B/DTL/E2F7/E2F8/EGFR/ESCO2/FAM111B/GLI1/ORC1/PCLAF/POLQ/RAD51/RRM2/S100A11	18
BP	GO:0000076	DNA replication checkpoint signaling	4/592	17/18723	0.00169559	0.0201409	0.0158571	CDC45/CDC6/CLSPN/ORC1	4
BP	GO:0030903	notochord development	4/592	17/18723	0.00169559	0.0201409	0.0158571	COL2A1/GLI1/STIL/TEAD2	4
BP	GO:0050868	negative regulation of T cell activation	11/592	122/18723	0.0016984	0.0201409	0.0158571	ANXA1/FCGR2B/FOXJ1/HFE/IL2RA/IL4I1/LGALS3/MDK/PDCD1LG2/RUNX1/SOCS1	11
BP	GO:0016101	diterpenoid metabolic process	9/592	87/18723	0.00170228	0.0201409	0.0158571	ABCA4/ALDH1A3/CRABP1/CRABP2/EGFR/RARRES2/RBP1/RDH10/TTR	9
BP	GO:0001953	negative regulation of cell-matrix adhesion	6/592	41/18723	0.00170756	0.0201409	0.0158571	HOXA7/MMP12/MMP14/POSTN/SERPINE1/THBS1	6
BP	GO:0048634	regulation of muscle organ development	6/592	41/18723	0.00170756	0.0201409	0.0158571	CENPF/IGF2/LOX/MYOD1/SHOX2/TWIST1	6
BP	GO:1905521	regulation of macrophage migration	6/592	41/18723	0.00170756	0.0201409	0.0158571	CCL5/MDK/MMP14/RARRES2/SLAMF8/THBS1	6
BP	GO:0002064	epithelial cell development	16/592	220/18723	0.00175767	0.0206762	0.0162786	COL15A1/FOXJ1/HOXA5/HOXB13/MET/MSN/NKX3-2/NKX6-1/NTRK1/SDC1/SHROOM3/STC1/TNMD/TYMS/VEGFA/VIM	16
BP	GO:0002449	lymphocyte mediated immunity	22/592	350/18723	0.00183104	0.0214793	0.0169109	C1R/C1RL/C1S/CD70/CFI/CLCF1/EXO1/FCGR2B/FOXJ1/HFE/HLA-DQA1/HLA-DQA2/HLA-DRA/IL13RA2/IL4I1/IL6/IL7R/MYO1G/PRF1/SERPING1/TLR8/ULBP3	22
BP	GO:0001843	neural tube closure	9/592	88/18723	0.0018443	0.0214793	0.0169109	ADM/CELSR1/CTHRC1/FOLR1/SHROOM3/STIL/TEAD2/TGFB2/TWIST1	9
BP	GO:0070098	chemokine-mediated signaling pathway	9/592	88/18723	0.0018443	0.0214793	0.0169109	CCL18/CCL20/CCL5/CXCL10/CXCL11/CXCL13/CXCL6/CXCL8/CXCL9	9
BP	GO:1904645	response to amyloid-beta	7/592	56/18723	0.00184557	0.0214793	0.0169109	CASP4/FCGR2B/FPR2/MMP12/MMP13/MMP9/NAMPT	7
BP	GO:0008361	regulation of cell size	14/592	181/18723	0.00188542	0.0217694	0.0171393	AQP1/CDK4/CRABP2/DRAXIN/FN1/IL7R/IQGAP3/KCNN4/MSN/NKX6-1/SEMA3F/SPP1/VAV3/VEGFA	14
BP	GO:0045766	positive regulation of angiogenesis	14/592	181/18723	0.00188542	0.0217694	0.0171393	ADAM12/ADM/ANGPT2/AQP1/CHI3L1/CXCL8/HGF/ITGA5/MDK/RUNX1/SERPINE1/THBS1/TWIST1/VEGFA	14
BP	GO:1904018	positive regulation of vasculature development	14/592	181/18723	0.00188542	0.0217694	0.0171393	ADAM12/ADM/ANGPT2/AQP1/CHI3L1/CXCL8/HGF/ITGA5/MDK/RUNX1/SERPINE1/THBS1/TWIST1/VEGFA	14
BP	GO:0045737	positive regulation of cyclin-dependent protein serine/threonine kinase activity	5/592	29/18723	0.00196639	0.022526	0.0177349	CCNB1/CDC6/CKS2/EGFR/PSRC1	5
BP	GO:0060441	epithelial tube branching involved in lung morphogenesis	5/592	29/18723	0.00196639	0.022526	0.0177349	CELSR1/HOXA5/RDH10/SPRY1/TNC	5
BP	GO:0090025	regulation of monocyte chemotaxis	5/592	29/18723	0.00196639	0.022526	0.0177349	CCL5/CXCL10/FPR2/SERPINE1/SLAMF8	5
BP	GO:0051781	positive regulation of cell division	9/592	89/18723	0.00199562	0.0227418	0.0179048	AURKB/CDC6/IGF2/KIF14/KIF23/MDK/PDGFD/TGFB2/VEGFA	9
BP	GO:0060606	tube closure	9/592	89/18723	0.00199562	0.0227418	0.0179048	ADM/CELSR1/CTHRC1/FOLR1/SHROOM3/STIL/TEAD2/TGFB2/TWIST1	9
BP	GO:0006898	receptor-mediated endocytosis	17/592	244/18723	0.0020275	0.023045	0.0181436	ADM/ANXA2/CACNG2/CACNG5/CXCL8/DKK1/FCGR2B/FOLR1/FPR2/HFE/HSPG2/ITGB3/MARCO/MSR1/SERPINE1/SFRP4/VEGFA	17
BP	GO:0014065	phosphatidylinositol 3-kinase signaling	12/592	144/18723	0.00209437	0.0237435	0.0186934	CCL5/CEP55/CSF3/EGFR/FN1/HGF/NTRK1/PDGFD/ROR2/TGFB2/TWIST1/WNT16	12
BP	GO:0051782	negative regulation of cell division	4/592	18/18723	0.00212601	0.0239058	0.0188212	ASPM/AURKB/E2F7/E2F8	4
BP	GO:0060749	mammary gland alveolus development	4/592	18/18723	0.00212601	0.0239058	0.0188212	AREG/HOXA5/SOCS2/VEGFA	4
BP	GO:0061377	mammary gland lobule development	4/592	18/18723	0.00212601	0.0239058	0.0188212	AREG/HOXA5/SOCS2/VEGFA	4
BP	GO:0046651	lymphocyte proliferation	19/592	288/18723	0.00213054	0.0239058	0.0188212	ANXA1/CCL5/CD3E/CD70/CLCF1/FCGR2B/FOXJ1/GAL/IGF2/IGFBP2/IL2RA/IL4I1/IL6/IL7R/LGALS3/MSN/PDCD1LG2/SLC11A1/VAV3	19
BP	GO:0034109	homotypic cell-cell adhesion	9/592	90/18723	0.00215669	0.0240757	0.018955	CCL5/CLIC1/DSG2/FN1/IL6/ITGB3/LGALS1/PDPN/PLAUR	9
BP	GO:0046849	bone remodeling	9/592	90/18723	0.00215669	0.0240757	0.018955	CTHRC1/EGFR/HAMP/IL6/ITGB3/MDK/SPP1/TNFRSF11B/WNT16	9
BP	GO:0050792	regulation of viral process	13/592	164/18723	0.00217642	0.0242341	0.0190797	APOBEC3B/CCL5/CXCL8/ISG20/LGALS1/LTF/MX1/OAS1/OASL/PLSCR1/PTX3/SLPI/TOP2A	13
BP	GO:0036230	granulocyte activation	6/592	43/18723	0.00219512	0.0242889	0.0191228	CCL5/CXCL6/CXCL8/FCGR2B/PLA2G2A/SCNN1B	6
BP	GO:0055001	muscle cell development	14/592	184/18723	0.00219708	0.0242889	0.0191228	ACTN1/ADM/CCNB1/CDK1/EFEMP2/FLNC/HAMP/LOX/MYOD1/NKX2-5/SDC1/SHOX2/VEGFA/WFIKKN2	14
BP	GO:0050670	regulation of lymphocyte proliferation	16/592	225/18723	0.00220842	0.0242889	0.0191228	ANXA1/CCL5/CD3E/CD70/CLCF1/FCGR2B/FOXJ1/GAL/IGF2/IGFBP2/IL2RA/IL4I1/IL6/LGALS3/PDCD1LG2/VAV3	16
BP	GO:0050769	positive regulation of neurogenesis	16/592	225/18723	0.00220842	0.0242889	0.0191228	ASPM/CHODL/CLCF1/CRABP2/DMRTA2/EGFR/FN1/GSX2/IL6/LIF/MDK/NKX6-1/OTP/RASSF10/SHOX2/VEGFA	16
BP	GO:0003007	heart morphogenesis	17/592	246/18723	0.00220909	0.0242889	0.0191228	COL2A1/COL5A1/DKK1/FOLR1/HAND2/NKX2-5/NPY2R/SHOX2/SNAI1/SPRY1/STIL/TBX1/TEAD2/TGFB2/TWIST1/VEGFA/WNT16	17
BP	GO:0003151	outflow tract morphogenesis	8/592	74/18723	0.00229459	0.0250899	0.0197535	FOLR1/HAND2/NKX2-5/NPY2R/TBX1/TGFB2/TWIST1/VEGFA	8
BP	GO:0051968	positive regulation of synaptic transmission, glutamatergic	5/592	30/18723	0.00229914	0.0250899	0.0197535	CACNG2/CACNG5/EGFR/NTRK1/ROR2	5
BP	GO:1902751	positive regulation of cell cycle G2/M phase transition	5/592	30/18723	0.00229914	0.0250899	0.0197535	CCNB1/CDC25C/CDK1/CDK4/DTL	5
BP	GO:0007369	gastrulation	14/592	185/18723	0.00230997	0.0251454	0.0197972	COL4A2/COL5A1/COL5A2/COL8A1/DKK1/FN1/HOXA11/IL1RN/ITGA5/ITGB3/LAMB1/MMP14/MMP9/SNAI1	14
BP	GO:0032943	mononuclear cell proliferation	19/592	291/18723	0.00239324	0.0259872	0.0204599	ANXA1/CCL5/CD3E/CD70/CLCF1/FCGR2B/FOXJ1/GAL/IGF2/IGFBP2/IL2RA/IL4I1/IL6/IL7R/LGALS3/MSN/PDCD1LG2/SLC11A1/VAV3	19
BP	GO:0032944	regulation of mononuclear cell proliferation	16/592	227/18723	0.00241388	0.0261464	0.0205853	ANXA1/CCL5/CD3E/CD70/CLCF1/FCGR2B/FOXJ1/GAL/IGF2/IGFBP2/IL2RA/IL4I1/IL6/LGALS3/PDCD1LG2/VAV3	16
BP	GO:0045124	regulation of bone resorption	6/592	44/18723	0.00247499	0.0266762	0.0210024	EGFR/HAMP/IL6/ITGB3/SPP1/TNFRSF11B	6
BP	GO:0060324	face development	6/592	44/18723	0.00247499	0.0266762	0.0210024	ALDH1A3/COL1A1/DLX5/HOXB3/STRA6/TBX1	6
BP	GO:0016331	morphogenesis of embryonic epithelium	12/592	147/18723	0.0024883	0.0267538	0.0210635	ADM/ALDH1A3/CELSR1/CTHRC1/FOLR1/RDH10/SHROOM3/STIL/TEAD2/TGFB2/TWIST1/WNT16	12
BP	GO:1901988	negative regulation of cell cycle phase transition	17/592	249/18723	0.00250686	0.0268873	0.0211686	AURKB/BRIP1/BUB1/BUB1B/CCNB1/CDC45/CDC6/CDK1/CENPF/CLSPN/DTL/E2F7/GTSE1/NDC80/ORC1/TTK/WEE1	17
BP	GO:0002695	negative regulation of leukocyte activation	14/592	187/18723	0.00255015	0.0272847	0.0214815	ANXA1/FCGR2B/FOXJ1/GAL/HFE/IL13RA2/IL2RA/IL4I1/LGALS3/MDK/PDCD1LG2/RUNX1/SOCS1/TAFA3	14
BP	GO:0002523	leukocyte migration involved in inflammatory response	4/592	19/18723	0.00262629	0.0278273	0.0219086	MDK/S100A8/S100A9/SLAMF8	4
BP	GO:0010759	positive regulation of macrophage chemotaxis	4/592	19/18723	0.00262629	0.0278273	0.0219086	CCL5/MDK/RARRES2/THBS1	4
BP	GO:0042474	middle ear morphogenesis	4/592	19/18723	0.00262629	0.0278273	0.0219086	HOXA2/NKX3-2/OSR2/TBX1	4
BP	GO:1901739	regulation of myoblast fusion	4/592	19/18723	0.00262629	0.0278273	0.0219086	CXCL10/CXCL9/GDF15/MYOD1	4
BP	GO:0048566	embryonic digestive tract development	5/592	31/18723	0.00267103	0.0282329	0.022228	CXCL8/RARRES2/SHOX2/STRA6/TGFB2	5
BP	GO:0048839	inner ear development	14/592	188/18723	0.00267773	0.0282356	0.0222301	ALDH1A3/CCNA2/CHRNA9/COL2A1/CTHRC1/CYTL1/DLX5/EYA4/GJB2/HOXA1/OTX1/ROR2/TBX1/TGFB2	14
BP	GO:0045132	meiotic chromosome segregation	9/592	93/18723	0.0027028	0.0284314	0.0223843	BRIP1/BUB1/BUB1B/ESPL1/NUF2/PTTG1/SGO1/TOP2A/TTK	9
BP	GO:0045685	regulation of glial cell differentiation	8/592	76/18723	0.00271753	0.0285178	0.0224523	CDK1/CLCF1/DLX2/GSX2/IL6/LIF/MDK/NKX6-1	8
BP	GO:0019058	viral life cycle	20/592	317/18723	0.00277144	0.0290139	0.0228429	ANPEP/APOBEC3B/CCL5/CDK1/CLEC5A/CXCL8/DPP4/EGFR/ISG20/ITGA5/ITGB3/LGALS1/LTF/MX1/OAS1/OASL/PLSCR1/PTX3/SLPI/TOP2A	20
BP	GO:0031670	cellular response to nutrient	6/592	45/18723	0.00278083	0.0290428	0.0228656	BRIP1/COL1A1/CYP27B1/FOLR1/POSTN/TNC	6
BP	GO:0019724	B cell mediated immunity	15/592	210/18723	0.00286752	0.0298768	0.0235223	C1R/C1RL/C1S/CD70/CFI/CLCF1/EXO1/FCGR2B/FOXJ1/HLA-DQA1/HLA-DQA2/HLA-DRA/IL13RA2/SERPING1/TLR8	15
BP	GO:0014020	primary neural tube formation	9/592	94/18723	0.00290733	0.0302197	0.0237922	ADM/CELSR1/CTHRC1/FOLR1/SHROOM3/STIL/TEAD2/TGFB2/TWIST1	9
BP	GO:0019079	viral genome replication	11/592	131/18723	0.00298024	0.0308311	0.0242736	APOBEC3B/CCL5/CXCL8/ISG20/LTF/MX1/OAS1/OASL/PLSCR1/SLPI/TOP2A	11
BP	GO:0046683	response to organophosphorus	11/592	131/18723	0.00298024	0.0308311	0.0242736	ALDH3A1/AQP1/AQP9/AREG/COL1A1/FOSL1/LDHA/NOX4/SDC1/STC1/TYMS	11
BP	GO:0034113	heterotypic cell-cell adhesion	7/592	61/18723	0.00303229	0.0312219	0.0245813	CD2/CD58/DSG2/IL1RN/ITGA5/ITGB3/LCK	7
BP	GO:0071384	cellular response to corticosteroid stimulus	7/592	61/18723	0.00303229	0.0312219	0.0245813	ANXA1/AQP1/EGFR/GJB2/MYOD1/SCNN1B/STC1	7
BP	GO:0006335	DNA replication-dependent nucleosome assembly	5/592	32/18723	0.00308461	0.0315379	0.0248301	ASF1B/CHAF1B/H3C10/H3C2/H4C3	5
BP	GO:0034723	DNA replication-dependent nucleosome organization	5/592	32/18723	0.00308461	0.0315379	0.0248301	ASF1B/CHAF1B/H3C10/H3C2/H4C3	5
BP	GO:0060317	cardiac epithelial to mesenchymal transition	5/592	32/18723	0.00308461	0.0315379	0.0248301	SNAI1/SPRY1/TGFB2/TWIST1/WNT16	5
BP	GO:0071347	cellular response to interleukin-1	10/592	113/18723	0.00311046	0.0316132	0.0248893	ADAMTS7/CCL18/CCL20/CCL5/CHI3L1/CXCL8/GBP1/IL1R2/IL1RN/IL6	10
BP	GO:0007548	sex differentiation	18/592	276/18723	0.00311333	0.0316132	0.0248893	ASPM/BRIP1/DMRTA2/HOXA10/HOXA11/HOXA9/HOXD13/IRX5/KIF18A/MMP14/NTRK1/PTX3/RDH10/ROR2/SDC1/STRA6/TGFB2/VEGFA	18
BP	GO:0010720	positive regulation of cell development	19/592	298/18723	0.00311364	0.0316132	0.0248893	ASPM/AURKA/CHODL/CLCF1/CRABP2/DMRTA2/EGFR/FN1/GSX2/HOXA11/IL6/LIF/MDK/MYOD1/NKX6-1/OTP/RASSF10/SHOX2/VEGFA	19
BP	GO:0033314	mitotic DNA replication checkpoint signaling	3/592	10/18723	0.00319622	0.0319149	0.0251269	CDC6/CLSPN/ORC1	3
BP	GO:0040015	negative regulation of multicellular organism growth	3/592	10/18723	0.00319622	0.0319149	0.0251269	GDF15/PLAC8/SOCS2	3
BP	GO:0048251	elastic fiber assembly	3/592	10/18723	0.00319622	0.0319149	0.0251269	EFEMP2/FBLN5/LOX	3
BP	GO:0048703	embryonic viscerocranium morphogenesis	3/592	10/18723	0.00319622	0.0319149	0.0251269	HOXA2/RDH10/TBX1	3
BP	GO:0097084	vascular associated smooth muscle cell development	3/592	10/18723	0.00319622	0.0319149	0.0251269	ADM/EFEMP2/VEGFA	3
BP	GO:2000659	regulation of interleukin-1-mediated signaling pathway	3/592	10/18723	0.00319622	0.0319149	0.0251269	IL1R2/IL1RN/IL6	3
BP	GO:0002577	regulation of antigen processing and presentation	4/592	20/18723	0.0032017	0.0319149	0.0251269	FCGR2B/HFE/SLC11A1/THBS1	4
BP	GO:0021516	dorsal spinal cord development	4/592	20/18723	0.0032017	0.0319149	0.0251269	DRAXIN/GSX2/HOXB8/LHX5	4
BP	GO:0001701	in utero embryonic development	22/592	367/18723	0.00326904	0.0325121	0.025597	ADAMTS3/ADM/ASF1B/C6orf141/CCNB1/CCNB2/E2F7/E2F8/FOSL1/HAND2/IGF2/LIF/NEK2/PHLDA2/RDH10/RRM2/SLC34A2/SNAI1/SOCS3/STIL/TWIST1/VEGFA	22
BP	GO:0007062	sister chromatid cohesion	7/592	62/18723	0.00332708	0.0328245	0.025843	BUB1/BUB1B/CDC20/ESCO2/ESPL1/HASPIN/SGO1	7
BP	GO:0032757	positive regulation of interleukin-8 production	7/592	62/18723	0.00332708	0.0328245	0.025843	CD2/CD58/CHI3L1/IL6/NOS2/SERPINE1/TLR8	7
BP	GO:0060135	maternal process involved in female pregnancy	7/592	62/18723	0.00332708	0.0328245	0.025843	ANGPT2/CYP27B1/GJB2/LIF/MMP7/SPP1/STC1	7
BP	GO:0090092	regulation of transmembrane receptor protein serine/threonine kinase signaling pathway	17/592	256/18723	0.00333373	0.0328245	0.025843	ASPN/DKK1/FOLR1/FSTL1/GDF15/HFE/HTRA3/LOX/NPNT/SFRP4/SLC2A10/SPRY1/TGFB2/THBS1/TTK/VASN/WFIKKN2	17
BP	GO:0001823	mesonephros development	9/592	96/18723	0.00335296	0.0328245	0.025843	FOXJ1/HOXA11/HOXB7/HOXD11/NPNT/OSR2/SDC1/SPRY1/VEGFA	9
BP	GO:0042472	inner ear morphogenesis	9/592	96/18723	0.00335296	0.0328245	0.025843	ALDH1A3/CHRNA9/COL2A1/CTHRC1/DLX5/HOXA1/OTX1/ROR2/TBX1	9
BP	GO:1901655	cellular response to ketone	9/592	96/18723	0.00335296	0.0328245	0.025843	AQP1/CDK4/EGFR/GJB2/MSN/POSTN/SCNN1B/SPP1/TNC	9
BP	GO:0050731	positive regulation of peptidyl-tyrosine phosphorylation	14/592	193/18723	0.0033969	0.0331805	0.0261233	AREG/CCL5/CD3E/CLCF1/CSF3/HGF/IGF2/IL6/ITGA5/ITGB3/LIF/LILRA5/NOX4/VEGFA	14
BP	GO:0000910	cytokinesis	13/592	173/18723	0.00346358	0.0337564	0.0265767	AURKA/AURKB/CDC6/CENPA/CEP55/E2F7/E2F8/ESPL1/KIF14/KIF20A/KIF23/KIF4A/SEPTIN14	13
BP	GO:0048483	autonomic nervous system development	6/592	47/18723	0.0034763	0.0338051	0.026615	FN1/HAND2/HOXB2/NTRK1/SEMA3F/TBX1	6
BP	GO:1902105	regulation of leukocyte differentiation	18/592	279/18723	0.0034897	0.0338602	0.0266584	ANXA1/CD2/FCGR2B/FOXJ1/HLA-DRA/HOXA7/IL2RA/IL4I1/IL7R/LIF/LILRB3/LTF/MDK/MMP14/ROR2/RUNX1/SLAMF8/SOCS1	18
BP	GO:0034110	regulation of homotypic cell-cell adhesion	5/592	33/18723	0.00354242	0.0340695	0.0268232	CCL5/IL6/LGALS1/PDPN/PLAUR	5
BP	GO:0048048	embryonic eye morphogenesis	5/592	33/18723	0.00354242	0.0340695	0.0268232	ALDH1A3/MFAP2/STRA6/TWIST1/WNT16	5
BP	GO:1902692	regulation of neuroblast proliferation	5/592	33/18723	0.00354242	0.0340695	0.0268232	ASPM/DMRTA2/OTP/TAFA3/VEGFA	5
BP	GO:1904031	positive regulation of cyclin-dependent protein kinase activity	5/592	33/18723	0.00354242	0.0340695	0.0268232	CCNB1/CDC6/CKS2/EGFR/PSRC1	5
BP	GO:0006721	terpenoid metabolic process	9/592	97/18723	0.00359503	0.0344809	0.0271471	ABCA4/ALDH1A3/CRABP1/CRABP2/EGFR/RARRES2/RBP1/RDH10/TTR	9
BP	GO:0072001	renal system development	19/592	302/18723	0.00360095	0.0344809	0.0271471	ANGPT2/CENPF/COL4A1/ENPEP/FOXJ1/HOXA11/HOXB7/HOXD11/LIF/MMP9/NPNT/OSR2/PDGFD/RDH10/SDC1/SPRY1/STRA6/TGFB2/VEGFA	19
BP	GO:0048145	regulation of fibroblast proliferation	8/592	80/18723	0.00374422	0.0357538	0.0281493	ANXA2/AQP1/CCNA2/CCNB1/CDC6/CDK4/FN1/PDGFD	8
BP	GO:0061982	meiosis I cell cycle process	11/592	135/18723	0.00375684	0.0357538	0.0281493	AURKA/BRIP1/CCNB2/CDC25C/CKS2/ESPL1/PTTG1/RAD51/RAD54L/SGO1/TOP2A	11
BP	GO:0021782	glial cell development	10/592	116/18723	0.0037584	0.0357538	0.0281493	EGFR/FPR2/IL6/MDK/NCMAP/ROR2/S100A8/S100A9/TSPAN2/VIM	10
BP	GO:0034614	cellular response to reactive oxygen species	12/592	155/18723	0.00384082	0.0364586	0.0287042	ANXA1/AQP1/CDK1/CRYGD/EGFR/FBLN5/HGF/IL6/MET/MMP9/PDGFD/SOD2	12
BP	GO:0090026	positive regulation of monocyte chemotaxis	4/592	21/18723	0.00385736	0.0365364	0.0287654	CCL5/CXCL10/FPR2/SERPINE1	4
BP	GO:0030261	chromosome condensation	6/592	48/18723	0.00386889	0.0365665	0.0287891	CCNB1/CDK1/H1-4/NCAPG/NCAPH/TOP2A	6
BP	GO:0048247	lymphocyte chemotaxis	7/592	64/18723	0.00398168	0.0375513	0.0295645	CCL18/CCL20/CCL5/CXCL10/CXCL11/CXCL13/SAA1	7
BP	GO:0001523	retinoid metabolic process	8/592	81/18723	0.00404244	0.0377607	0.0297293	ABCA4/ALDH1A3/CRABP1/CRABP2/RARRES2/RBP1/RDH10/TTR	8
BP	GO:0001960	negative regulation of cytokine-mediated signaling pathway	8/592	81/18723	0.00404244	0.0377607	0.0297293	CARD16/CCL5/H2BC11/IL1R2/IL1RN/IL6/MMP12/OAS1	8
BP	GO:0048144	fibroblast proliferation	8/592	81/18723	0.00404244	0.0377607	0.0297293	ANXA2/AQP1/CCNA2/CCNB1/CDC6/CDK4/FN1/PDGFD	8
BP	GO:0035137	hindlimb morphogenesis	5/592	34/18723	0.00404702	0.0377607	0.0297293	HOXD10/HOXD9/OSR2/PITX1/TWIST1	5
BP	GO:0042573	retinoic acid metabolic process	5/592	34/18723	0.00404702	0.0377607	0.0297293	ALDH1A3/CRABP1/CRABP2/RBP1/RDH10	5
BP	GO:0030111	regulation of Wnt signaling pathway	20/592	328/18723	0.00406854	0.0378408	0.0297924	APCDD1L/ASPM/BARX1/CCN4/COL1A1/CTHRC1/DEPDC1B/DKK1/DLX5/DRAXIN/EGFR/FOLR1/GLI1/IGFBP2/LGR6/MDK/NKX2-5/PLEKHA4/ROR2/SFRP4	20
BP	GO:0042445	hormone metabolic process	15/592	218/18723	0.00407291	0.0378408	0.0297924	ADM/ALDH1A3/CRABP1/CRABP2/CYP27B1/ENPEP/GAL/HFE/IL4I1/PRLHR/RBP1/RDH10/SCNN1B/SPP1/TTR	15
BP	GO:0050671	positive regulation of lymphocyte proliferation	11/592	137/18723	0.00420159	0.0386581	0.0304359	ANXA1/CCL5/CD3E/CD70/CLCF1/IGF2/IGFBP2/IL2RA/IL6/PDCD1LG2/VAV3	11
BP	GO:0009636	response to toxic substance	17/592	262/18723	0.00421136	0.0386581	0.0304359	ALOX5AP/BRIP1/CCL5/CCNB1/CDK1/CDK4/FBLN5/GPX8/HBA1/HP/PXDNL/RAD51/S100A9/SDC1/SLC47A2/SOD2/TYMS	17
BP	GO:0022612	gland morphogenesis	10/592	118/18723	0.00424666	0.0386581	0.0304359	AREG/GLI1/HGF/HOXB13/HOXD13/IL6/MDK/MSN/TGFB2/TNC	10
BP	GO:0051250	negative regulation of lymphocyte activation	12/592	157/18723	0.00425781	0.0386581	0.0304359	ANXA1/FCGR2B/FOXJ1/GAL/HFE/IL2RA/IL4I1/LGALS3/MDK/PDCD1LG2/RUNX1/SOCS1	12
BP	GO:0002604	regulation of dendritic cell antigen processing and presentation	3/592	11/18723	0.00429225	0.0386581	0.0304359	FCGR2B/SLC11A1/THBS1	3
BP	GO:0006568	tryptophan metabolic process	3/592	11/18723	0.00429225	0.0386581	0.0304359	IDO1/IL4I1/TDO2	3
BP	GO:0030656	regulation of vitamin metabolic process	3/592	11/18723	0.00429225	0.0386581	0.0304359	CYP27B1/RDH10/SNAI1	3
BP	GO:0035404	histone-serine phosphorylation	3/592	11/18723	0.00429225	0.0386581	0.0304359	AURKA/AURKB/CCNB1	3
BP	GO:0044771	meiotic cell cycle phase transition	3/592	11/18723	0.00429225	0.0386581	0.0304359	CCNB2/CDC25C/TTK	3
BP	GO:0055015	ventricular cardiac muscle cell development	3/592	11/18723	0.00429225	0.0386581	0.0304359	CCNB1/CDK1/NKX2-5	3
BP	GO:0061029	eyelid development in camera-type eye	3/592	11/18723	0.00429225	0.0386581	0.0304359	OSR2/STRA6/TWIST1	3
BP	GO:0070601	centromeric sister chromatid cohesion	3/592	11/18723	0.00429225	0.0386581	0.0304359	BUB1/BUB1B/SGO1	3
BP	GO:0070944	neutrophil-mediated killing of bacterium	3/592	11/18723	0.00429225	0.0386581	0.0304359	CXCL6/SCNN1B/TREM1	3
BP	GO:0071492	cellular response to UV-A	3/592	11/18723	0.00429225	0.0386581	0.0304359	MMP1/MMP9/TIMP1	3
BP	GO:0030195	negative regulation of blood coagulation	6/592	49/18723	0.00429338	0.0386581	0.0304359	ANXA2/PLAT/PLAU/SERPINE1/SERPING1/THBS1	6
BP	GO:0071824	protein-DNA complex subunit organization	16/592	241/18723	0.00434289	0.0389253	0.0306462	ASF1B/CDC45/CENPA/CENPE/CENPF/CENPK/CHAF1B/DLGAP5/H1-4/H2BC11/H3C10/H3C2/H4C3/HJURP/OIP5/RAD51	16
BP	GO:1905330	regulation of morphogenesis of an epithelium	7/592	65/18723	0.00434344	0.0389253	0.0306462	CXCL10/HGF/HOXB7/HOXD13/LIF/MDK/VEGFA	7
BP	GO:0001892	embryonic placenta development	8/592	82/18723	0.00435864	0.0389253	0.0306462	ADM/E2F7/E2F8/IGF2/LIF/PHLDA2/SNAI1/SOCS3	8
BP	GO:0035082	axoneme assembly	8/592	82/18723	0.00435864	0.0389253	0.0306462	CFAP100/CFAP73/DNAI3/DRC1/FOXJ1/JHY/RSPH4A/ZMYND10	8
BP	GO:0032946	positive regulation of mononuclear cell proliferation	11/592	138/18723	0.00443916	0.0395133	0.0311091	ANXA1/CCL5/CD3E/CD70/CLCF1/IGF2/IGFBP2/IL2RA/IL6/PDCD1LG2/VAV3	11
BP	GO:0006909	phagocytosis	19/592	308/18723	0.00444958	0.0395133	0.0311091	ANXA1/CD93/FCGR2B/FPR2/IL2RB/ITGB3/MARCO/MET/MSR1/MYO1G/PLA2G5/PLSCR1/PTX3/RAB34/SLC11A1/SPON2/THBS1/VAV3/XKR8	19
BP	GO:0006323	DNA packaging	14/592	199/18723	0.00446059	0.0395133	0.0311091	ASF1B/CCNB1/CDK1/CHAF1B/H1-4/H2BC11/H3C10/H3C2/H4C3/HJURP/NCAPG/NCAPH/OIP5/TOP2A	14
BP	GO:0042098	T cell proliferation	14/592	199/18723	0.00446059	0.0395133	0.0311091	ANXA1/CCL5/CD3E/CD70/FOXJ1/IGF2/IGFBP2/IL2RA/IL4I1/IL6/LGALS3/MSN/PDCD1LG2/SLC11A1	14
BP	GO:0045663	positive regulation of myoblast differentiation	4/592	22/18723	0.00459825	0.0404291	0.0318302	CXCL9/IGFBP3/MYOD1/XKR8	4
BP	GO:0001893	maternal placenta development	5/592	35/18723	0.00460094	0.0404291	0.0318302	CYP27B1/GJB2/LIF/SPP1/STC1	5
BP	GO:0031076	embryonic camera-type eye development	5/592	35/18723	0.00460094	0.0404291	0.0318302	ALDH1A3/RDH10/STRA6/TWIST1/WNT16	5
BP	GO:0033280	response to vitamin D	5/592	35/18723	0.00460094	0.0404291	0.0318302	CXCL10/CYP27B1/SPP1/STC1/TNC	5
BP	GO:0071902	positive regulation of protein serine/threonine kinase activity	14/592	200/18723	0.0046616	0.0408801	0.0321852	CCNB1/CDC6/CKS2/DKK1/EGFR/FAM20A/IGF2/LTF/PDGFD/PSRC1/ROR2/S100A12/THBS1/VEGFA	14
BP	GO:0042102	positive regulation of T cell proliferation	9/592	101/18723	0.00470343	0.0411644	0.0324091	ANXA1/CCL5/CD3E/CD70/IGF2/IGFBP2/IL2RA/IL6/PDCD1LG2	9
BP	GO:0014015	positive regulation of gliogenesis	7/592	66/18723	0.0047295	0.0411714	0.0324146	CLCF1/EGFR/GSX2/IL6/LIF/MDK/NKX6-1	7
BP	GO:0072678	T cell migration	7/592	66/18723	0.0047295	0.0411714	0.0324146	CCL20/CCL5/CXCL10/CXCL11/CXCL13/MSN/MYO1G	7
BP	GO:0060425	lung morphogenesis	6/592	50/18723	0.00475127	0.0411714	0.0324146	CELSR1/HOXA5/LIF/RDH10/SPRY1/TNC	6
BP	GO:0060688	regulation of morphogenesis of a branching structure	6/592	50/18723	0.00475127	0.0411714	0.0324146	HGF/HOXB7/HOXD13/MDK/SHOX2/VEGFA	6
BP	GO:1900047	negative regulation of hemostasis	6/592	50/18723	0.00475127	0.0411714	0.0324146	ANXA2/PLAT/PLAU/SERPINE1/SERPING1/THBS1	6
BP	GO:0030177	positive regulation of Wnt signaling pathway	11/592	140/18723	0.00494628	0.0427765	0.0336784	ASPM/CCN4/COL1A1/DEPDC1B/DKK1/DLX5/EGFR/LGR6/PLEKHA4/ROR2/SFRP4	11
BP	GO:0001841	neural tube formation	9/592	102/18723	0.00501813	0.043227	0.034033	ADM/CELSR1/CTHRC1/FOLR1/SHROOM3/STIL/TEAD2/TGFB2/TWIST1	9
BP	GO:1902106	negative regulation of leukocyte differentiation	9/592	102/18723	0.00501813	0.043227	0.034033	ANXA1/FCGR2B/FOXJ1/HOXA7/LILRB3/LTF/MDK/RUNX1/SOCS1	9
BP	GO:0009953	dorsal/ventral pattern formation	8/592	84/18723	0.00504779	0.043312	0.0340999	EN1/GLI1/GSX2/HOXA11/HOXA2/HOXB2/HOXD11/SP8	8
BP	GO:0045445	myoblast differentiation	8/592	84/18723	0.00504779	0.043312	0.0340999	CXCL10/CXCL9/IGFBP3/LGALS1/MYOD1/PITX1/SDC1/XKR8	8
BP	GO:0070663	regulation of leukocyte proliferation	16/592	245/18723	0.00508164	0.0435171	0.0342614	ANXA1/CCL5/CD3E/CD70/CLCF1/FCGR2B/FOXJ1/GAL/IGF2/IGFBP2/IL2RA/IL4I1/IL6/LGALS3/PDCD1LG2/VAV3	16
BP	GO:0002504	antigen processing and presentation of peptide or polysaccharide antigen via MHC class II	5/592	36/18723	0.00520668	0.044239	0.0348298	FCGR2B/HLA-DQA1/HLA-DQA2/HLA-DRA/THBS1	5
BP	GO:0044403	biological process involved in symbiotic interaction	18/592	290/18723	0.00520697	0.044239	0.0348298	ANPEP/APOL1/CCL5/CDK1/CLEC5A/CXCL6/CXCL8/DPP4/EGFR/FN1/ITGA5/ITGB3/LGALS1/LTF/PLSCR1/PTX3/SCNN1B/TREM1	18
BP	GO:0032355	response to estradiol	11/592	141/18723	0.00521648	0.044239	0.0348298	ANXA1/AREG/CCNA2/COL1A1/EGFR/GJB2/IGFBP2/KIF18A/MYOD1/POSTN/SOCS2	11
BP	GO:0034341	response to interferon-gamma	11/592	141/18723	0.00521648	0.044239	0.0348298	CCL18/CCL20/CCL5/CD58/CYP27B1/GBP1/GBP5/NOS2/SLC11A1/SOCS1/VIM	11
BP	GO:1903038	negative regulation of leukocyte cell-cell adhesion	11/592	141/18723	0.00521648	0.044239	0.0348298	ANXA1/FCGR2B/FOXJ1/HFE/IL2RA/IL4I1/LGALS3/MDK/PDCD1LG2/RUNX1/SOCS1	11
BP	GO:0071622	regulation of granulocyte chemotaxis	6/592	51/18723	0.00524408	0.044387	0.0349463	CCL5/CXCL8/DPP4/MDK/RARRES2/THBS1	6
BP	GO:0002052	positive regulation of neuroblast proliferation	4/592	23/18723	0.00542915	0.0457764	0.0360402	ASPM/DMRTA2/OTP/VEGFA	4
BP	GO:0009162	deoxyribonucleoside monophosphate metabolic process	4/592	23/18723	0.00542915	0.0457764	0.0360402	DPYD/TK1/TYMP/TYMS	4
BP	GO:0051100	negative regulation of binding	12/592	162/18723	0.00546039	0.0459513	0.0361778	AURKA/AURKB/CARD16/DKK1/GZMA/HAND2/HFE/MYOD1/NEK2/SLN/SLPI/WFIKKN2	12
BP	GO:0008228	opsonization	3/592	12/18723	0.00558968	0.0461517	0.0363357	PLA2G5/PTX3/SPON2	3
BP	GO:0009176	pyrimidine deoxyribonucleoside monophosphate metabolic process	3/592	12/18723	0.00558968	0.0461517	0.0363357	DPYD/TYMP/TYMS	3
BP	GO:0038063	collagen-activated tyrosine kinase receptor signaling pathway	3/592	12/18723	0.00558968	0.0461517	0.0363357	COL1A1/COL4A1/COL4A2	3
BP	GO:0043476	pigment accumulation	3/592	12/18723	0.00558968	0.0461517	0.0363357	RAB32/RAB38/SHROOM3	3
BP	GO:0043482	cellular pigment accumulation	3/592	12/18723	0.00558968	0.0461517	0.0363357	RAB32/RAB38/SHROOM3	3
BP	GO:0046541	saliva secretion	3/592	12/18723	0.00558968	0.0461517	0.0363357	AQP1/AQP5/KCNN4	3
BP	GO:0051255	spindle midzone assembly	3/592	12/18723	0.00558968	0.0461517	0.0363357	AURKB/KIF23/KIF4A	3
BP	GO:0061307	cardiac neural crest cell differentiation involved in heart development	3/592	12/18723	0.00558968	0.0461517	0.0363357	FOLR1/HAND2/TWIST1	3
BP	GO:0061308	cardiac neural crest cell development involved in heart development	3/592	12/18723	0.00558968	0.0461517	0.0363357	FOLR1/HAND2/TWIST1	3
BP	GO:0070943	neutrophil-mediated killing of symbiont cell	3/592	12/18723	0.00558968	0.0461517	0.0363357	CXCL6/SCNN1B/TREM1	3
BP	GO:0045621	positive regulation of lymphocyte differentiation	9/592	104/18723	0.00569634	0.0468002	0.0368462	ANXA1/HLA-DRA/IL2RA/IL4I1/IL7R/MDK/MMP14/RUNX1/SOCS1	9
BP	GO:0021537	telencephalon development	16/592	248/18723	0.00570029	0.0468002	0.0368462	ALDH1A3/AQP1/ASPM/BCL2A1/COL3A1/DLX2/DLX5/DMRTA2/DRAXIN/GSX2/KIF14/LAMB1/LHX5/MDK/TACC3/WDR62	16
BP	GO:0033002	muscle cell proliferation	16/592	248/18723	0.00570029	0.0468002	0.0368462	CCL5/CCN4/CCNB1/CDK1/EFEMP2/EGFR/GLI1/IGFBP3/IL6/MMP9/NAMPT/PDGFD/RUNX1/SOD2/TGFB2/THBS1	16
BP	GO:0001822	kidney development	18/592	293/18723	0.00577977	0.0473638	0.0372899	ANGPT2/CENPF/ENPEP/FOXJ1/HOXA11/HOXB7/HOXD11/LIF/MMP9/NPNT/OSR2/PDGFD/RDH10/SDC1/SPRY1/STRA6/TGFB2/VEGFA	18
BP	GO:0070555	response to interleukin-1	11/592	143/18723	0.00579182	0.0473738	0.0372978	ADAMTS7/ANXA1/CCL18/CCL20/CCL5/CHI3L1/CXCL8/GBP1/IL1R2/IL1RN/IL6	11
BP	GO:0060761	negative regulation of response to cytokine stimulus	8/592	86/18723	0.00581733	0.0474937	0.0373922	CARD16/CCL5/H2BC11/IL1R2/IL1RN/IL6/MMP12/OAS1	8
BP	GO:0002697	regulation of immune effector process	20/592	339/18723	0.00583432	0.0475438	0.0374316	ADGRE2/ANXA1/CFH/CLCF1/CXCL6/FCGR2B/FOXJ1/HFE/HLA-DRA/IL13RA2/IL4I1/IL6/IL7R/LGALS3/NOS2/PLA2G5/SERPING1/SLAMF8/SPON2/TGFB2	20
BP	GO:0032570	response to progesterone	5/592	37/18723	0.00586674	0.0476305	0.0374999	FOSL1/GJB2/TGFB2/THBS1/TYMS	5
BP	GO:0070286	axonemal dynein complex assembly	5/592	37/18723	0.00586674	0.0476305	0.0374999	CFAP100/CFAP73/DNAI3/DRC1/ZMYND10	5
BP	GO:0048863	stem cell differentiation	14/592	206/18723	0.00602686	0.0488399	0.0384521	FN1/FOLR1/HAND2/HOXA7/HOXB4/KRT18/LIF/NKX2-5/RDH10/SEMA3F/TBX1/TEAD2/TGFB2/TWIST1	14
BP	GO:0050767	regulation of neurogenesis	21/592	364/18723	0.00616031	0.049829	0.0392308	ASPM/CHODL/CLCF1/CRABP2/DLX2/DMRTA2/DRAXIN/EGFR/FN1/GSX2/HOXB3/IL6/LIF/MDK/NKX6-1/OTP/RASSF10/SEMA3F/SHOX2/SPP1/VEGFA	21
BP	GO:0070661	leukocyte proliferation	19/592	318/18723	0.00622734	0.0502783	0.0395846	ANXA1/CCL5/CD3E/CD70/CLCF1/FCGR2B/FOXJ1/GAL/IGF2/IGFBP2/IL2RA/IL4I1/IL6/IL7R/LGALS3/MSN/PDCD1LG2/SLC11A1/VAV3	19
BP	GO:0016064	immunoglobulin mediated immune response	14/592	207/18723	0.00628275	0.0504681	0.039734	C1R/C1RL/C1S/CFI/CLCF1/EXO1/FCGR2B/FOXJ1/HLA-DQA1/HLA-DQA2/HLA-DRA/IL13RA2/SERPING1/TLR8	14
BP	GO:0046661	male sex differentiation	12/592	165/18723	0.00630242	0.0504681	0.039734	ASPM/BRIP1/HOXA10/HOXA11/HOXA9/HOXD13/KIF18A/MMP14/NTRK1/ROR2/SDC1/TGFB2	12
BP	GO:0007566	embryo implantation	6/592	53/18723	0.00634044	0.0504681	0.039734	LIF/MMP9/SPP1/STC1/TIMP1/VEGFA	6
BP	GO:0050819	negative regulation of coagulation	6/592	53/18723	0.00634044	0.0504681	0.039734	ANXA2/PLAT/PLAU/SERPINE1/SERPING1/THBS1	6
BP	GO:0071715	icosanoid transport	6/592	53/18723	0.00634044	0.0504681	0.039734	ABCC3/ANXA1/BDKRB2/NOS2/PLA2G2A/PLA2G5	6
BP	GO:0006213	pyrimidine nucleoside metabolic process	4/592	24/18723	0.00635464	0.0504681	0.039734	APOBEC3B/DPYD/TK1/TYMP	4
BP	GO:0048641	regulation of skeletal muscle tissue development	4/592	24/18723	0.00635464	0.0504681	0.039734	IGF2/MYOD1/SHOX2/TWIST1	4
BP	GO:0098743	cell aggregation	4/592	24/18723	0.00635464	0.0504681	0.039734	COL2A1/LTF/MGP/ROR2	4
BP	GO:2001026	regulation of endothelial cell chemotaxis	4/592	24/18723	0.00635464	0.0504681	0.039734	CXCL13/MET/THBS1/VEGFA	4
BP	GO:0019882	antigen processing and presentation	9/592	106/18723	0.00644321	0.0508944	0.0400696	FCGR2B/HFE/HLA-DQA1/HLA-DQA2/HLA-DRA/RAB32/RAB34/SLC11A1/THBS1	9
BP	GO:0042116	macrophage activation	9/592	106/18723	0.00644321	0.0508944	0.0400696	CD93/FCGR2B/FPR2/HAMP/IL6/NAMPT/SLC11A1/TAFA3/THBS1	9
BP	GO:1903707	negative regulation of hemopoiesis	9/592	106/18723	0.00644321	0.0508944	0.0400696	ANXA1/FCGR2B/FOXJ1/HOXA7/LILRB3/LTF/MDK/RUNX1/SOCS1	9
BP	GO:0032941	secretion by tissue	5/592	38/18723	0.00658356	0.0519093	0.0408686	AQP1/AQP5/EGFR/KCNN4/SCNN1B	5
BP	GO:0060538	skeletal muscle organ development	12/592	166/18723	0.00660483	0.0519834	0.040927	CHRNA1/DMRTA2/HOXD10/HOXD9/IGF2/MEOX2/MYOD1/PITX1/SHOX2/STRA6/TBX1/TWIST1	12
BP	GO:0006275	regulation of DNA replication	9/592	107/18723	0.00684377	0.0537672	0.0423314	CCNA2/CDC6/CDK1/E2F7/E2F8/EGFR/ESCO2/GLI1/S100A11	9
BP	GO:0060828	regulation of canonical Wnt signaling pathway	16/592	253/18723	0.00686607	0.0538458	0.0423932	ASPM/COL1A1/CTHRC1/DKK1/DLX5/DRAXIN/EGFR/FOLR1/GLI1/IGFBP2/LGR6/MDK/NKX2-5/PLEKHA4/ROR2/SFRP4	16
BP	GO:0006586	indolalkylamine metabolic process	3/592	13/18723	0.00709758	0.0549161	0.0432359	IDO1/IL4I1/TDO2	3
BP	GO:0010755	regulation of plasminogen activation	3/592	13/18723	0.00709758	0.0549161	0.0432359	RUNX1/SERPINE1/THBS1	3
BP	GO:0019755	one-carbon compound transport	3/592	13/18723	0.00709758	0.0549161	0.0432359	AQP1/AQP5/AQP9	3
BP	GO:0048012	hepatocyte growth factor receptor signaling pathway	3/592	13/18723	0.00709758	0.0549161	0.0432359	ESM1/HGF/MET	3
BP	GO:0051709	regulation of killing of cells of other organism	3/592	13/18723	0.00709758	0.0549161	0.0432359	CXCL6/NOS2/PRF1	3
BP	GO:0051988	regulation of attachment of spindle microtubules to kinetochore	3/592	13/18723	0.00709758	0.0549161	0.0432359	AURKB/CCNB1/NEK2	3
BP	GO:0070486	leukocyte aggregation	3/592	13/18723	0.00709758	0.0549161	0.0432359	MSN/S100A8/S100A9	3
BP	GO:0050866	negative regulation of cell activation	14/592	210/18723	0.00710295	0.0549161	0.0432359	ANXA1/FCGR2B/FOXJ1/GAL/HFE/IL13RA2/IL2RA/IL4I1/LGALS3/MDK/PDCD1LG2/RUNX1/SOCS1/TAFA3	14
BP	GO:2000241	regulation of reproductive process	12/592	168/18723	0.00724396	0.0559075	0.0440165	ASPM/AURKA/CDC20/CDC25C/HOXD13/LIF/PHLDA2/PLAT/SNAI1/TIMP1/TTK/VEGFA	12
BP	GO:0034446	substrate adhesion-dependent cell spreading	9/592	108/18723	0.00726313	0.0559568	0.0440553	FN1/GBP1/ITGB3/KIF14/LAMB1/MDK/PDPN/POSTN/SPRY4	9
BP	GO:0033622	integrin activation	4/592	25/18723	0.00737909	0.0565515	0.0445235	CXCL13/FBLIM1/FN1/KIF14	4
BP	GO:0048596	embryonic camera-type eye morphogenesis	4/592	25/18723	0.00737909	0.0565515	0.0445235	ALDH1A3/STRA6/TWIST1/WNT16	4
BP	GO:1903055	positive regulation of extracellular matrix organization	4/592	25/18723	0.00737909	0.0565515	0.0445235	EFEMP2/IL6/PDPN/RUNX1	4
BP	GO:0035148	tube formation	11/592	148/18723	0.00744973	0.056993	0.0448711	ADM/CELSR1/CTHRC1/FOLR1/HOXA1/SHROOM3/STIL/TEAD2/TGFB2/TWIST1/VEGFA	11
BP	GO:0001952	regulation of cell-matrix adhesion	10/592	128/18723	0.00748442	0.0570589	0.044923	CD3E/EFEMP2/HOXA7/MMP12/MMP14/PLAU/POSTN/SERPINE1/THBS1/VEGFA	10
BP	GO:0017015	regulation of transforming growth factor beta receptor signaling pathway	10/592	128/18723	0.00748442	0.0570589	0.044923	ASPN/FOLR1/HTRA3/LOX/NPNT/SLC2A10/SPRY1/THBS1/VASN/WFIKKN2	10
BP	GO:0001654	eye development	21/592	371/18723	0.00758708	0.0576956	0.0454242	ALDH1A3/AQP5/CDK4/COL4A1/COL5A1/COL5A2/COL8A1/CRYGD/DLX2/LCTL/MFAP2/OSR2/RDH10/SIX6/SPRY1/STRA6/TGFB2/TWIST1/VEGFA/VIM/WNT16	21
BP	GO:0001755	neural crest cell migration	6/592	55/18723	0.00759449	0.0576956	0.0454242	FN1/FOLR1/HAND2/SEMA3F/TBX1/TWIST1	6
BP	GO:0042246	tissue regeneration	7/592	72/18723	0.00761218	0.0576956	0.0454242	ANXA1/CCNB1/LGR6/MDK/MYOD1/POSTN/RUNX1	7
BP	GO:0042475	odontogenesis of dentin-containing tooth	8/592	90/18723	0.00762067	0.0576956	0.0454242	ADM/DLX2/FAM20A/HAND2/SERPINE1/TBX1/TNC/TNFRSF11B	8
BP	GO:0002456	T cell mediated immunity	9/592	109/18723	0.00770186	0.0582095	0.0458289	CD70/FCGR2B/HFE/HLA-DRA/IL4I1/IL6/IL7R/MYO1G/PRF1	9
BP	GO:0007127	meiosis I	10/592	129/18723	0.00789121	0.0595378	0.0468746	AURKA/BRIP1/CCNB2/CKS2/ESPL1/PTTG1/RAD51/RAD54L/SGO1/TOP2A	10
BP	GO:0010038	response to metal ion	21/592	373/18723	0.00804086	0.0605625	0.0476814	ALOX5AP/AQP1/AQP9/CACNG2/CCNB1/CDK1/CDK4/DPEP1/EGFR/HAMP/HFE/IGFBP2/KCNIP2/LOXL2/MMP9/PLSCR1/S100A8/SDC1/SOD2/THBS1/TNFRSF11B	21
BP	GO:0060070	canonical Wnt signaling pathway	18/592	303/18723	0.00807127	0.0606871	0.0477795	ASPM/COL1A1/CTHRC1/DKK1/DLX5/DRAXIN/EGFR/FOLR1/GLI1/IGFBP2/LGR6/MDK/NKX2-5/PLEKHA4/ROR2/SDC1/SFRP4/WNT16	18
BP	GO:0001657	ureteric bud development	8/592	91/18723	0.00813081	0.0609254	0.0479671	FOXJ1/HOXA11/HOXB7/HOXD11/NPNT/SDC1/SPRY1/VEGFA	8
BP	GO:0045582	positive regulation of T cell differentiation	8/592	91/18723	0.00813081	0.0609254	0.0479671	ANXA1/HLA-DRA/IL2RA/IL4I1/IL7R/MDK/RUNX1/SOCS1	8
BP	GO:0061035	regulation of cartilage development	7/592	73/18723	0.00819643	0.0611496	0.0481436	ADAMTS7/CCN4/HOXA11/LOXL2/MDK/NKX3-2/SHOX2	7
BP	GO:0045740	positive regulation of DNA replication	5/592	40/18723	0.00819703	0.0611496	0.0481436	CDK1/E2F7/E2F8/EGFR/GLI1	5
BP	GO:0070665	positive regulation of leukocyte proliferation	11/592	150/18723	0.00820799	0.0611496	0.0481436	ANXA1/CCL5/CD3E/CD70/CLCF1/IGF2/IGFBP2/IL2RA/IL6/PDCD1LG2/VAV3	11
BP	GO:0045165	cell fate commitment	16/592	258/18723	0.00821663	0.0611496	0.0481436	DKK1/DLX2/DMRTA2/GSX2/HOXA11/HOXA2/HOXD10/IL6/MYOD1/PDPN/PITX1/ROR2/SLAMF8/TBX1/TEAD3/WNT16	16
BP	GO:0042733	embryonic digit morphogenesis	6/592	56/18723	0.00828436	0.061299	0.0482612	HAND2/HOXA11/HOXD13/OSR2/ROR2/TWIST1	6
BP	GO:0071385	cellular response to glucocorticoid stimulus	6/592	56/18723	0.00828436	0.061299	0.0482612	ANXA1/AQP1/EGFR/GJB2/MYOD1/STC1	6
BP	GO:0090175	regulation of establishment of planar polarity	6/592	56/18723	0.00828436	0.061299	0.0482612	CELSR1/CTHRC1/DKK1/JHY/PLEKHA4/ROR2	6
BP	GO:0042129	regulation of T cell proliferation	12/592	171/18723	0.00829273	0.061299	0.0482612	ANXA1/CCL5/CD3E/CD70/FOXJ1/IGF2/IGFBP2/IL2RA/IL4I1/IL6/LGALS3/PDCD1LG2	12
BP	GO:0090287	regulation of cellular response to growth factor stimulus	18/592	304/18723	0.00833585	0.0615138	0.0484303	ADAMTS3/ASPN/CXCL13/FOLR1/FSTL1/HTRA3/ITGA5/ITGB3/LOX/NPNT/SFRP4/SLC2A10/SPRY1/SPRY4/THBS1/TNMD/VASN/WFIKKN2	18
BP	GO:0002710	negative regulation of T cell mediated immunity	4/592	26/18723	0.00850662	0.0625303	0.0492306	FCGR2B/HFE/IL4I1/IL7R	4
BP	GO:0060037	pharyngeal system development	4/592	26/18723	0.00850662	0.0625303	0.0492306	FOLR1/NKX2-5/TBX1/TGFB2	4
BP	GO:0150063	visual system development	21/592	375/18723	0.00851647	0.0625303	0.0492306	ALDH1A3/AQP5/CDK4/COL4A1/COL5A1/COL5A2/COL8A1/CRYGD/DLX2/LCTL/MFAP2/OSR2/RDH10/SIX6/SPRY1/STRA6/TGFB2/TWIST1/VEGFA/VIM/WNT16	21
BP	GO:0044409	entry into host	11/592	151/18723	0.00860891	0.0629951	0.0495966	ANPEP/CDK1/CLEC5A/CXCL8/DPP4/EGFR/ITGA5/ITGB3/LGALS1/PLSCR1/PTX3	11
BP	GO:0048592	eye morphogenesis	11/592	151/18723	0.00860891	0.0629951	0.0495966	ALDH1A3/AQP5/COL5A1/COL5A2/COL8A1/LCTL/MFAP2/STRA6/TWIST1/VEGFA/WNT16	11
BP	GO:0032465	regulation of cytokinesis	8/592	92/18723	0.00866614	0.0629951	0.0495966	AURKA/AURKB/CDC6/E2F7/E2F8/KIF14/KIF20A/KIF23	8
BP	GO:0034502	protein localization to chromosome	8/592	92/18723	0.00866614	0.0629951	0.0495966	AURKB/BUB1B/CDK1/CENPA/ESCO2/HASPIN/NDC80/TTK	8
BP	GO:0072163	mesonephric epithelium development	8/592	92/18723	0.00866614	0.0629951	0.0495966	FOXJ1/HOXA11/HOXB7/HOXD11/NPNT/SDC1/SPRY1/VEGFA	8
BP	GO:0072164	mesonephric tubule development	8/592	92/18723	0.00866614	0.0629951	0.0495966	FOXJ1/HOXA11/HOXB7/HOXD11/NPNT/SDC1/SPRY1/VEGFA	8
BP	GO:1903844	regulation of cellular response to transforming growth factor beta stimulus	10/592	131/18723	0.00875569	0.063402	0.049917	ASPN/FOLR1/HTRA3/LOX/NPNT/SLC2A10/SPRY1/THBS1/VASN/WFIKKN2	10
BP	GO:0001771	immunological synapse formation	3/592	14/18723	0.00882355	0.063402	0.049917	LGALS3/MSN/PRF1	3
BP	GO:0010771	negative regulation of cell morphogenesis involved in differentiation	3/592	14/18723	0.00882355	0.063402	0.049917	GBP1/POSTN/SPRY4	3
BP	GO:0051984	positive regulation of chromosome segregation	3/592	14/18723	0.00882355	0.063402	0.049917	AURKB/CCNB1/CDC6	3
BP	GO:0060576	intestinal epithelial cell development	3/592	14/18723	0.00882355	0.063402	0.049917	HOXA5/NKX3-2/TYMS	3
BP	GO:0070942	neutrophil mediated cytotoxicity	3/592	14/18723	0.00882355	0.063402	0.049917	CXCL6/SCNN1B/TREM1	3
BP	GO:1900025	negative regulation of substrate adhesion-dependent cell spreading	3/592	14/18723	0.00882355	0.063402	0.049917	GBP1/POSTN/SPRY4	3
BP	GO:0050777	negative regulation of immune response	13/592	194/18723	0.00891565	0.0639589	0.0503554	ANXA1/COL3A1/FCGR2B/FOXJ1/HFE/IL13RA2/IL4I1/IL7R/LGALS3/MMP12/OAS1/SERPING1/SLAMF8	13
BP	GO:0002011	morphogenesis of an epithelial sheet	6/592	57/18723	0.00901809	0.0644823	0.0507675	COL5A1/HOXB2/HOXB4/ITGA5/MMP12/PDPN	6
BP	GO:0051289	protein homotetramerization	6/592	57/18723	0.00901809	0.0644823	0.0507675	ALDH1A3/AQP5/GBP5/SOD2/TDO2/TK1	6
BP	GO:0002251	organ or tissue specific immune response	5/592	41/18723	0.00909835	0.0648442	0.0510524	H2BC11/IL6/LTF/NOS2/RNASE2	5
BP	GO:1905314	semi-lunar valve development	5/592	41/18723	0.00909835	0.0648442	0.0510524	NKX2-5/SNAI1/STRA6/TGFB2/TWIST1	5
BP	GO:0007589	body fluid secretion	8/592	93/18723	0.00922739	0.065657	0.0516924	ANXA2/AQP1/AQP5/EGFR/KCNN4/SCNN1B/SOCS2/VEGFA	8
BP	GO:0070374	positive regulation of ERK1 and ERK2 cascade	14/592	217/18723	0.0093498	0.06642	0.052293	CAVIN3/CCL18/CCL20/CCL5/CHI3L1/EGFR/FPR2/HAND2/MARCO/NPNT/NTRK1/PDGFD/PLA2G2A/PLA2G5	14
BP	GO:0045619	regulation of lymphocyte differentiation	12/592	174/18723	0.00945665	0.0670067	0.052755	ANXA1/CD2/FOXJ1/HLA-DRA/IL2RA/IL4I1/IL7R/MDK/MMP14/RUNX1/SLAMF8/SOCS1	12
BP	GO:0043627	response to estrogen	7/592	75/18723	0.00946301	0.0670067	0.052755	CYP27B1/GAL/IGFBP2/LDHA/MMP14/SLC34A2/TNFRSF11B	7
BP	GO:0030900	forebrain development	21/592	379/18723	0.00953619	0.0674157	0.053077	ALDH1A3/AQP1/ASPM/BCL2A1/COL3A1/DLX2/DLX5/DMRTA2/DRAXIN/GLI1/GSX2/KIF14/LAMB1/LHX5/MDK/OTP/OTX1/PITX1/STIL/TACC3/WDR62	21
BP	GO:0022408	negative regulation of cell-cell adhesion	13/592	196/18723	0.00966906	0.068135	0.0536433	ANXA1/FCGR2B/FOXJ1/HFE/IL1RN/IL2RA/IL4I1/LGALS3/MDK/PDCD1LG2/RUNX1/SOCS1/VEGFA	13
BP	GO:0043393	regulation of protein binding	13/592	196/18723	0.00966906	0.068135	0.0536433	ANXA2/AURKA/AURKB/CARD16/CSF3/CTHRC1/DKK1/HFE/LOX/MMP9/PHLDA2/SLPI/WFIKKN2	13
BP	GO:0002227	innate immune response in mucosa	4/592	27/18723	0.00974113	0.0681774	0.0536767	H2BC11/LTF/NOS2/RNASE2	4
BP	GO:0034505	tooth mineralization	4/592	27/18723	0.00974113	0.0681774	0.0536767	ASPN/COL1A1/FAM20A/TBX1	4
BP	GO:0042402	cellular biogenic amine catabolic process	4/592	27/18723	0.00974113	0.0681774	0.0536767	IDO1/IL4I1/MOXD1/TDO2	4
BP	GO:0060142	regulation of syncytium formation by plasma membrane fusion	4/592	27/18723	0.00974113	0.0681774	0.0536767	CXCL10/CXCL9/GDF15/MYOD1	4
BP	GO:0043588	skin development	16/592	263/18723	0.00977167	0.0681774	0.0536767	ANXA1/COL1A1/COL1A2/COL3A1/COL5A1/COL5A2/CSTA/CYP27B1/EGFR/GAL/HOXA7/MET/SLC2A10/SNAI1/TGFB2/WNT16	16
BP	GO:0006826	iron ion transport	6/592	58/18723	0.00979711	0.0681774	0.0536767	CP/HAMP/HFE/LTF/SLC11A1/STEAP3	6
BP	GO:0007405	neuroblast proliferation	6/592	58/18723	0.00979711	0.0681774	0.0536767	ASPM/DMRTA2/OTP/TAFA3/TEAD3/VEGFA	6
BP	GO:0051702	biological process involved in interaction with symbiont	8/592	94/18723	0.00981531	0.0681774	0.0536767	APOL1/CCL5/CXCL6/FN1/LTF/PTX3/SCNN1B/TREM1	8
BP	GO:1903035	negative regulation of response to wounding	8/592	94/18723	0.00981531	0.0681774	0.0536767	ANXA2/MDK/PLAT/PLAU/SERPINE1/SERPING1/SPP1/THBS1	8
BP	GO:0044843	cell cycle G1/S phase transition	15/592	241/18723	0.00997652	0.0691874	0.0544718	ANXA1/BCAT1/CCNA2/CDC6/CDK4/CDKN2C/CDKN3/E2F7/EGFR/FAM83D/GLI1/GTSE1/IQGAP3/KIF14/WEE1	15
BP	GO:0001818	negative regulation of cytokine production	20/592	357/18723	0.0100459	0.0694757	0.0546988	ANXA1/CARD16/FCGR2B/FN1/FOXJ1/GBP1/HFE/HGF/IL1R2/IL6/LILRA5/LTF/OAS1/PDCD1LG2/SLC11A1/SLC2A10/TGFB2/THBS1/TLR8/TWIST1	20
BP	GO:0007520	myoblast fusion	5/592	42/18723	0.0100657	0.0694757	0.0546988	ADAM12/CXCL10/CXCL9/GDF15/MYOD1	5
BP	GO:0045687	positive regulation of glial cell differentiation	5/592	42/18723	0.0100657	0.0694757	0.0546988	CLCF1/GSX2/LIF/MDK/NKX6-1	5
BP	GO:0048880	sensory system development	21/592	381/18723	0.0100818	0.0694772	0.0547	ALDH1A3/AQP5/CDK4/COL4A1/COL5A1/COL5A2/COL8A1/CRYGD/DLX2/LCTL/MFAP2/OSR2/RDH10/SIX6/SPRY1/STRA6/TGFB2/TWIST1/VEGFA/VIM/WNT16	21
BP	GO:0014823	response to activity	7/592	76/18723	0.0101473	0.0698188	0.0549689	ANGPT2/CDK1/COL4A2/IL6/POSTN/RARRES2/SOD2	7
BP	GO:0021987	cerebral cortex development	9/592	114/18723	0.0102055	0.0701088	0.0551973	ASPM/BCL2A1/COL3A1/DMRTA2/KIF14/LAMB1/MDK/TACC3/WDR62	9
BP	GO:0050728	negative regulation of inflammatory response	12/592	176/18723	0.0103005	0.0706506	0.0556238	FCGR2B/FPR2/HAMP/HGF/IL2RA/MDK/PBK/SAA1/SLAMF8/SOCS3/TAFA3/TNFAIP6	12
BP	GO:0007519	skeletal muscle tissue development	11/592	155/18723	0.0103662	0.07099	0.0558911	CHRNA1/DMRTA2/HOXD10/HOXD9/IGF2/MEOX2/MYOD1/PITX1/SHOX2/TBX1/TWIST1	11
BP	GO:0043551	regulation of phosphatidylinositol 3-kinase activity	6/592	59/18723	0.0106229	0.0726338	0.0571853	CISH/FPR2/SOCS1/SOCS2/SOCS3/VAV3	6
BP	GO:0016114	terpenoid biosynthetic process	3/592	15/18723	0.0107738	0.0730947	0.0575481	ALDH1A3/RBP1/RDH10	3
BP	GO:0048569	post-embryonic animal organ development	3/592	15/18723	0.0107738	0.0730947	0.0575481	LDHA/MFAP2/VEGFA	3
BP	GO:0055012	ventricular cardiac muscle cell differentiation	3/592	15/18723	0.0107738	0.0730947	0.0575481	CCNB1/CDK1/NKX2-5	3
BP	GO:0140374	antiviral innate immune response	3/592	15/18723	0.0107738	0.0730947	0.0575481	CXCL10/MX1/OAS1	3
BP	GO:1901741	positive regulation of myoblast fusion	3/592	15/18723	0.0107738	0.0730947	0.0575481	CXCL9/GDF15/MYOD1	3
BP	GO:0008406	gonad development	14/592	221/18723	0.0108648	0.0734993	0.0578666	ASPM/BRIP1/HOXA10/HOXA11/HOXA9/IRX5/KIF18A/MMP14/NTRK1/PTX3/RDH10/SDC1/TGFB2/VEGFA	14
BP	GO:0021675	nerve development	7/592	77/18723	0.010867	0.0734993	0.0578666	HOXA1/HOXA3/HOXB2/HOXB3/NTRK1/SEMA3F/TBX1	7
BP	GO:0002507	tolerance induction	4/592	28/18723	0.0110863	0.0745216	0.0586715	CD3E/FOXJ1/IL2RA/XKR8	4
BP	GO:0010818	T cell chemotaxis	4/592	28/18723	0.0110863	0.0745216	0.0586715	CCL5/CXCL10/CXCL11/CXCL13	4
BP	GO:0045589	regulation of regulatory T cell differentiation	4/592	28/18723	0.0110863	0.0745216	0.0586715	HLA-DRA/IL4I1/MDK/SOCS1	4
BP	GO:0060325	face morphogenesis	4/592	28/18723	0.0110863	0.0745216	0.0586715	COL1A1/DLX5/STRA6/TBX1	4
BP	GO:0048015	phosphatidylinositol-mediated signaling	12/592	178/18723	0.0112015	0.0751809	0.0591906	CCL5/CEP55/CSF3/EGFR/FN1/HGF/NTRK1/PDGFD/ROR2/TGFB2/TWIST1/WNT16	12
BP	GO:1902107	positive regulation of leukocyte differentiation	11/592	157/18723	0.0113421	0.0758916	0.0597501	ANXA1/HLA-DRA/IL2RA/IL4I1/IL7R/LIF/MDK/MMP14/ROR2/RUNX1/SOCS1	11
BP	GO:1903708	positive regulation of hemopoiesis	11/592	157/18723	0.0113421	0.0758916	0.0597501	ANXA1/HLA-DRA/IL2RA/IL4I1/IL7R/LIF/MDK/MMP14/ROR2/RUNX1/SOCS1	11
BP	GO:0006720	isoprenoid metabolic process	9/592	116/18723	0.0113621	0.0759093	0.059764	ABCA4/ALDH1A3/CRABP1/CRABP2/EGFR/RARRES2/RBP1/RDH10/TTR	9
BP	GO:0060249	anatomical structure homeostasis	18/592	314/18723	0.0113845	0.0759431	0.0597907	ABCA4/CHRNA1/COL2A1/CYTL1/EGFR/HAMP/IL6/ITGB3/JCHAIN/LOX/LTF/LYZ/OAS1/SERPINA3/SPP1/TFF3/TNFRSF11B/VEGFA	18
BP	GO:0010972	negative regulation of G2/M transition of mitotic cell cycle	6/592	60/18723	0.0114968	0.0764586	0.0601966	AURKB/CDC6/CDK1/CLSPN/DTL/ORC1	6
BP	GO:0019731	antibacterial humoral response	6/592	60/18723	0.0114968	0.0764586	0.0601966	H2BC11/JCHAIN/LTF/PI3/SLPI/SPON2	6
BP	GO:0001894	tissue homeostasis	16/592	268/18723	0.0115516	0.076707	0.0603921	ABCA4/COL2A1/CYTL1/EGFR/HAMP/IL6/ITGB3/JCHAIN/LTF/LYZ/OAS1/SERPINA3/SPP1/TFF3/TNFRSF11B/VEGFA	16
BP	GO:0034754	cellular hormone metabolic process	10/592	137/18723	0.0117883	0.0781599	0.061536	ADM/ALDH1A3/CRABP1/CRABP2/IL4I1/RBP1/RDH10/SCNN1B/SPP1/TTR	10
BP	GO:0014902	myotube differentiation	9/592	117/18723	0.0119759	0.0791639	0.0623264	ADAM12/CXCL10/CXCL9/GDF15/MMP14/MYOD1/NKX2-5/SHOX2/TBX1	9
BP	GO:0072676	lymphocyte migration	9/592	117/18723	0.0119759	0.0791639	0.0623264	CCL18/CCL20/CCL5/CXCL10/CXCL11/CXCL13/MSN/MYO1G/SAA1	9
BP	GO:0031295	T cell costimulation	5/592	44/18723	0.0122073	0.0805716	0.0634348	CD3E/DPP4/LCK/LGALS1/PDCD1LG2	5
BP	GO:0055076	transition metal ion homeostasis	10/592	138/18723	0.0123624	0.0814729	0.0641444	CP/HAMP/HFE/LCK/LTF/S100A8/S100A9/SLC11A1/STEAP1/STEAP3	10
BP	GO:0007143	female meiotic nuclear division	4/592	29/18723	0.0125455	0.0816949	0.0643191	AURKA/CCNB2/TOP2A/TTK	4
BP	GO:0009310	amine catabolic process	4/592	29/18723	0.0125455	0.0816949	0.0643191	IDO1/IL4I1/MOXD1/TDO2	4
BP	GO:0010955	negative regulation of protein processing	4/592	29/18723	0.0125455	0.0816949	0.0643191	CARD16/IL1R2/SERPINE1/THBS1	4
BP	GO:0021772	olfactory bulb development	4/592	29/18723	0.0125455	0.0816949	0.0643191	DLX2/DLX5/GSX2/KIF14	4
BP	GO:0051873	killing by host of symbiont cells	4/592	29/18723	0.0125455	0.0816949	0.0643191	APOL1/CXCL6/SCNN1B/TREM1	4
BP	GO:0051883	killing of cells in other organism involved in symbiotic interaction	4/592	29/18723	0.0125455	0.0816949	0.0643191	APOL1/CXCL6/SCNN1B/TREM1	4
BP	GO:1903318	negative regulation of protein maturation	4/592	29/18723	0.0125455	0.0816949	0.0643191	CARD16/IL1R2/SERPINE1/THBS1	4
BP	GO:2000406	positive regulation of T cell migration	4/592	29/18723	0.0125455	0.0816949	0.0643191	CCL20/CCL5/CXCL10/CXCL13	4
BP	GO:0016485	protein processing	14/592	225/18723	0.0125654	0.0817033	0.0643257	ADAMTS3/C1R/C1RL/CARD16/CASP4/ENPEP/HP/IL1R2/MMP14/PLAT/PLAU/RUNX1/SERPINE1/THBS1	14
BP	GO:0051101	regulation of DNA binding	9/592	118/18723	0.0126141	0.0817767	0.0643835	GZMA/HAND2/HJURP/LIF/MMP9/NEK2/PLAUR/TWIST1/WFIKKN2	9
BP	GO:0071346	cellular response to interferon-gamma	9/592	118/18723	0.0126141	0.0817767	0.0643835	CCL18/CCL20/CCL5/CD58/GBP1/GBP5/NOS2/SOCS1/VIM	9
BP	GO:0002399	MHC class II protein complex assembly	3/592	16/18723	0.0129532	0.0825083	0.0649595	HLA-DQA1/HLA-DQA2/HLA-DRA	3
BP	GO:0002503	peptide antigen assembly with MHC class II protein complex	3/592	16/18723	0.0129532	0.0825083	0.0649595	HLA-DQA1/HLA-DQA2/HLA-DRA	3
BP	GO:0002921	negative regulation of humoral immune response	3/592	16/18723	0.0129532	0.0825083	0.0649595	FCGR2B/FOXJ1/SERPING1	3
BP	GO:0006206	pyrimidine nucleobase metabolic process	3/592	16/18723	0.0129532	0.0825083	0.0649595	DPYD/TYMP/TYMS	3
BP	GO:0010819	regulation of T cell chemotaxis	3/592	16/18723	0.0129532	0.0825083	0.0649595	CCL5/CXCL10/CXCL13	3
BP	GO:0017014	protein nitrosylation	3/592	16/18723	0.0129532	0.0825083	0.0649595	NOS2/S100A8/S100A9	3
BP	GO:0018119	peptidyl-cysteine S-nitrosylation	3/592	16/18723	0.0129532	0.0825083	0.0649595	NOS2/S100A8/S100A9	3
BP	GO:0021783	preganglionic parasympathetic fiber development	3/592	16/18723	0.0129532	0.0825083	0.0649595	HOXB2/SEMA3F/TBX1	3
BP	GO:0042574	retinal metabolic process	3/592	16/18723	0.0129532	0.0825083	0.0649595	ABCA4/ALDH1A3/RDH10	3
BP	GO:0045779	negative regulation of bone resorption	3/592	16/18723	0.0129532	0.0825083	0.0649595	HAMP/IL6/TNFRSF11B	3
BP	GO:0060004	reflex	3/592	16/18723	0.0129532	0.0825083	0.0649595	ALDH1A3/CACNG2/NPNT	3
BP	GO:0071732	cellular response to nitric oxide	3/592	16/18723	0.0129532	0.0825083	0.0649595	AQP1/CCNA2/DPEP1	3
BP	GO:0002444	myeloid leukocyte mediated immunity	8/592	99/18723	0.0131803	0.0837394	0.0659288	ADGRE2/CXCL6/FCGR2B/IL13RA2/IL6/SCNN1B/SPON2/TREM1	8
BP	GO:0048017	inositol lipid-mediated signaling	12/592	182/18723	0.0131847	0.0837394	0.0659288	CCL5/CEP55/CSF3/EGFR/FN1/HGF/NTRK1/PDGFD/ROR2/TGFB2/TWIST1/WNT16	12
BP	GO:0071229	cellular response to acid chemical	7/592	80/18723	0.0132479	0.0840185	0.0661485	COL1A1/COL1A2/COL4A1/COL5A2/PDGFD/SOCS1/VEGFA	7
BP	GO:0002920	regulation of humoral immune response	5/592	45/18723	0.0133856	0.0842154	0.0663035	CFH/CXCL13/FCGR2B/FOXJ1/SERPING1	5
BP	GO:0030850	prostate gland development	5/592	45/18723	0.0133856	0.0842154	0.0663035	ANXA1/GLI1/HOXB13/HOXD13/TNC	5
BP	GO:0032309	icosanoid secretion	5/592	45/18723	0.0133856	0.0842154	0.0663035	ANXA1/BDKRB2/NOS2/PLA2G2A/PLA2G5	5
BP	GO:0085029	extracellular matrix assembly	5/592	45/18723	0.0133856	0.0842154	0.0663035	COL1A2/EFEMP2/FBLN5/LAMB1/LOX	5
BP	GO:0048002	antigen processing and presentation of peptide antigen	6/592	62/18723	0.0133944	0.0842154	0.0663035	FCGR2B/HFE/HLA-DQA1/HLA-DQA2/HLA-DRA/SLC11A1	6
BP	GO:1902750	negative regulation of cell cycle G2/M phase transition	6/592	62/18723	0.0133944	0.0842154	0.0663035	AURKB/CDC6/CDK1/CLSPN/DTL/ORC1	6
BP	GO:0045137	development of primary sexual characteristics	14/592	227/18723	0.0134897	0.084693	0.0666795	ASPM/BRIP1/HOXA10/HOXA11/HOXA9/IRX5/KIF18A/MMP14/NTRK1/PTX3/RDH10/SDC1/TGFB2/VEGFA	14
BP	GO:0007292	female gamete generation	10/592	140/18723	0.0135737	0.0850979	0.0669983	ASPM/AURKA/CCNB1/CCNB2/FOSL1/MDK/PTX3/TNFAIP6/TOP2A/TTK	10
BP	GO:0001819	positive regulation of cytokine production	24/592	467/18723	0.0139264	0.0871661	0.0686267	ANXA1/CD2/CD3E/CD58/CHI3L1/GBP5/HGF/IL1RAP/IL6/LILRA5/LUM/MDK/MMP12/NOS2/OAS1/POSTN/RUNX1/SAA1/SERPINE1/SLC11A1/SPON2/THBS1/TLR8/TWIST1	24
BP	GO:0061640	cytoskeleton-dependent cytokinesis	8/592	100/18723	0.0139434	0.0871661	0.0686267	AURKB/CENPA/CEP55/ESPL1/KIF20A/KIF23/KIF4A/SEPTIN14	8
BP	GO:0014032	neural crest cell development	7/592	81/18723	0.0141187	0.08778	0.0691099	FN1/FOLR1/HAND2/RDH10/SEMA3F/TBX1/TWIST1	7
BP	GO:0051149	positive regulation of muscle cell differentiation	7/592	81/18723	0.0141187	0.08778	0.0691099	EFEMP2/HAMP/MMP14/MYOD1/SHOX2/SOD2/TBX1	7
BP	GO:0009072	aromatic amino acid family metabolic process	4/592	30/18723	0.0141218	0.08778	0.0691099	HPD/IDO1/IL4I1/TDO2	4
BP	GO:0019886	antigen processing and presentation of exogenous peptide antigen via MHC class II	4/592	30/18723	0.0141218	0.08778	0.0691099	FCGR2B/HLA-DQA1/HLA-DQA2/HLA-DRA	4
BP	GO:0008584	male gonad development	10/592	141/18723	0.0142116	0.0882127	0.0694507	ASPM/BRIP1/HOXA10/HOXA11/HOXA9/KIF18A/MMP14/NTRK1/SDC1/TGFB2	10
BP	GO:0048511	rhythmic process	17/592	298/18723	0.0142746	0.0884781	0.0696596	CAVIN3/CDK1/CDK4/DTL/EGFR/GPR157/MDK/MMP7/NAMPT/NOS2/NPY2R/NTRK1/PTX3/TGFB2/TOP2A/TWIST1/TYMS	17
BP	GO:0002704	negative regulation of leukocyte mediated immunity	6/592	63/18723	0.0144208	0.0892583	0.0702738	FCGR2B/FOXJ1/HFE/IL13RA2/IL4I1/IL7R	6
BP	GO:0016055	Wnt signaling pathway	23/592	444/18723	0.0145531	0.0899499	0.0708183	APCDD1L/ASPM/BARX1/CCN4/CELSR1/COL1A1/CTHRC1/DEPDC1B/DKK1/DLX5/DRAXIN/EGFR/FOLR1/GLI1/IGFBP2/LGR6/MDK/NKX2-5/PLEKHA4/ROR2/SDC1/SFRP4/WNT16	23
BP	GO:0010830	regulation of myotube differentiation	5/592	46/18723	0.0146382	0.0900938	0.0709317	MMP14/MYOD1/NKX2-5/SHOX2/TBX1	5
BP	GO:0031294	lymphocyte costimulation	5/592	46/18723	0.0146382	0.0900938	0.0709317	CD3E/DPP4/LCK/LGALS1/PDCD1LG2	5
BP	GO:0044818	mitotic G2/M transition checkpoint	5/592	46/18723	0.0146382	0.0900938	0.0709317	CDC6/CDK1/CLSPN/DTL/ORC1	5
BP	GO:0001838	embryonic epithelial tube formation	9/592	121/18723	0.0146807	0.0902283	0.0710375	ADM/CELSR1/CTHRC1/FOLR1/SHROOM3/STIL/TEAD2/TGFB2/TWIST1	9
BP	GO:0098869	cellular oxidant detoxification	8/592	101/18723	0.0147382	0.0903482	0.0711319	ALOX5AP/FBLN5/GPX8/HBA1/HP/PXDNL/S100A9/SOD2	8
BP	GO:0050679	positive regulation of epithelial cell proliferation	13/592	207/18723	0.0147415	0.0903482	0.0711319	AREG/DLX5/EGFR/IGF2/IQGAP3/ITGB3/LAMB1/MDK/MMP12/OSR2/TBX1/TWIST1/VEGFA	13
BP	GO:0046546	development of primary male sexual characteristics	10/592	142/18723	0.0148717	0.0908919	0.07156	ASPM/BRIP1/HOXA10/HOXA11/HOXA9/KIF18A/MMP14/NTRK1/SDC1/TGFB2	10
BP	GO:0072006	nephron development	10/592	142/18723	0.0148717	0.0908919	0.07156	ANGPT2/ENPEP/FOXJ1/HOXA11/HOXB7/HOXD11/LIF/NPNT/PDGFD/VEGFA	10
BP	GO:0198738	cell-cell signaling by wnt	23/592	446/18723	0.0152691	0.0926166	0.0729179	APCDD1L/ASPM/BARX1/CCN4/CELSR1/COL1A1/CTHRC1/DEPDC1B/DKK1/DLX5/DRAXIN/EGFR/FOLR1/GLI1/IGFBP2/LGR6/MDK/NKX2-5/PLEKHA4/ROR2/SDC1/SFRP4/WNT16	23
BP	GO:0001780	neutrophil homeostasis	3/592	17/18723	0.0153656	0.0926166	0.0729179	ANXA1/IL6/XKR8	3
BP	GO:0010715	regulation of extracellular matrix disassembly	3/592	17/18723	0.0153656	0.0926166	0.0729179	DPP4/IL6/PDPN	3
BP	GO:0016264	gap junction assembly	3/592	17/18723	0.0153656	0.0926166	0.0729179	GJB2/GJC1/GJD3	3
BP	GO:0033623	regulation of integrin activation	3/592	17/18723	0.0153656	0.0926166	0.0729179	CXCL13/FBLIM1/KIF14	3
BP	GO:0038065	collagen-activated signaling pathway	3/592	17/18723	0.0153656	0.0926166	0.0729179	COL1A1/COL4A1/COL4A2	3
BP	GO:0045591	positive regulation of regulatory T cell differentiation	3/592	17/18723	0.0153656	0.0926166	0.0729179	HLA-DRA/IL4I1/SOCS1	3
BP	GO:0048532	anatomical structure arrangement	3/592	17/18723	0.0153656	0.0926166	0.0729179	HOXB2/KIF14/SEMA3F	3
BP	GO:0060977	coronary vasculature morphogenesis	3/592	17/18723	0.0153656	0.0926166	0.0729179	HAND2/TBX1/VEGFA	3
BP	GO:1904355	positive regulation of telomere capping	3/592	17/18723	0.0153656	0.0926166	0.0729179	AURKB/NEK2/PKIB	3
BP	GO:0001885	endothelial cell development	6/592	64/18723	0.0155008	0.0931749	0.0733574	COL15A1/MET/MSN/STC1/TNMD/VEGFA	6
BP	GO:0030858	positive regulation of epithelial cell differentiation	6/592	64/18723	0.0155008	0.0931749	0.0733574	CYP27B1/FOXJ1/LIF/NKX6-1/SERPINE1/SFRP4	6
BP	GO:0032677	regulation of interleukin-8 production	8/592	102/18723	0.0155655	0.0934355	0.0735626	ANXA1/CD2/CD58/CHI3L1/IL6/NOS2/SERPINE1/TLR8	8
BP	GO:0006869	lipid transport	21/592	398/18723	0.0158048	0.094306	0.0742479	ABCA4/ABCC3/ANXA1/ANXA2/APOL1/APOL4/AQP9/BDKRB2/FABP5/GAL/ITGB3/KCNN4/MSR1/NOS2/PLA2G2A/PLA2G5/PLSCR1/SPP1/STRA6/THBS1/XKR8	21
BP	GO:0021988	olfactory lobe development	4/592	31/18723	0.0158182	0.094306	0.0742479	DLX2/DLX5/GSX2/KIF14	4
BP	GO:0045066	regulatory T cell differentiation	4/592	31/18723	0.0158182	0.094306	0.0742479	HLA-DRA/IL4I1/MDK/SOCS1	4
BP	GO:0050482	arachidonic acid secretion	4/592	31/18723	0.0158182	0.094306	0.0742479	ANXA1/BDKRB2/PLA2G2A/PLA2G5	4
BP	GO:1903963	arachidonate transport	4/592	31/18723	0.0158182	0.094306	0.0742479	ANXA1/BDKRB2/PLA2G2A/PLA2G5	4
BP	GO:0043281	regulation of cysteine-type endopeptidase activity involved in apoptotic process	13/592	209/18723	0.0158493	0.0943628	0.0742927	AQP1/BIRC5/CARD16/DPEP1/HGF/LCK/MMP9/PLAUR/S100A8/S100A9/THBS1/TNFAIP8/VEGFA	13
BP	GO:0071772	response to BMP	11/592	165/18723	0.0159619	0.0946769	0.0745399	ADAMTS7/COL2A1/DLX5/FSTL1/GDF15/HFE/HTRA3/ROR2/SFRP4/TGFB2/TNMD	11
BP	GO:0071773	cellular response to BMP stimulus	11/592	165/18723	0.0159619	0.0946769	0.0745399	ADAMTS7/COL2A1/DLX5/FSTL1/GDF15/HFE/HTRA3/ROR2/SFRP4/TGFB2/TNMD	11
BP	GO:0045581	negative regulation of T cell differentiation	5/592	47/18723	0.015967	0.0946769	0.0745399	ANXA1/FOXJ1/MDK/RUNX1/SOCS1	5
BP	GO:0030098	lymphocyte differentiation	20/592	374/18723	0.0159934	0.0946912	0.0745512	ANXA1/CD2/CD3D/CD3E/CLCF1/FCGR2B/FOXJ1/HLA-DRA/IL2RA/IL4I1/IL6/IL7R/LCK/LGALS1/MDK/MMP14/NTRK1/RUNX1/SLAMF8/SOCS1	20
BP	GO:0010876	lipid localization	23/592	448/18723	0.0160127	0.0946912	0.0745512	ABCA4/ABCC3/ANXA1/ANXA2/APOL1/APOL4/AQP9/BDKRB2/FABP5/GAL/IL6/ITGB3/KCNN4/MEST/MSR1/NOS2/PLA2G2A/PLA2G5/PLSCR1/SPP1/STRA6/THBS1/XKR8	23
BP	GO:0046718	viral entry into host cell	10/592	144/18723	0.0162601	0.0960248	0.0756012	ANPEP/CDK1/CLEC5A/DPP4/EGFR/ITGA5/ITGB3/LGALS1/PLSCR1/PTX3	10
BP	GO:0014013	regulation of gliogenesis	8/592	103/18723	0.0164258	0.0967421	0.0761659	CLCF1/DLX2/EGFR/GSX2/IL6/LIF/MDK/NKX6-1	8
BP	GO:0032637	interleukin-8 production	8/592	103/18723	0.0164258	0.0967421	0.0761659	ANXA1/CD2/CD58/CHI3L1/IL6/NOS2/SERPINE1/TLR8	8
BP	GO:0003170	heart valve development	6/592	65/18723	0.0166354	0.0974518	0.0767247	NKX2-5/SHOX2/SNAI1/STRA6/TGFB2/TWIST1	6
BP	GO:0015909	long-chain fatty acid transport	6/592	65/18723	0.0166354	0.0974518	0.0767247	ANXA1/BDKRB2/FABP5/PLA2G2A/PLA2G5/THBS1	6
BP	GO:0045453	bone resorption	6/592	65/18723	0.0166354	0.0974518	0.0767247	EGFR/HAMP/IL6/ITGB3/SPP1/TNFRSF11B	6
BP	GO:0070613	regulation of protein processing	6/592	65/18723	0.0166354	0.0974518	0.0767247	CARD16/IL1R2/MMP14/RUNX1/SERPINE1/THBS1	6
BP	GO:0021700	developmental maturation	16/592	280/18723	0.0168676	0.0986799	0.0776915	AURKA/CCNB1/CDC20/GAL/HOXA5/HOXB13/KCNIP2/KIF14/LTF/NKX6-1/RAB32/RAB38/ROPN1L/TGFB2/TYMS/VEGFA	16
BP	GO:0032508	DNA duplex unwinding	7/592	84/18723	0.0169756	0.0989799	0.0779277	ANXA1/BRIP1/ERCC6L/POLQ/RAD51/RAD54L/TOP2A	7
BP	GO:0001909	leukocyte mediated cytotoxicity	9/592	124/18723	0.0169867	0.0989799	0.0779277	CXCL6/FCGR2B/HLA-DRA/IL7R/NOS2/PRF1/SCNN1B/TREM1/ULBP3	9
BP	GO:0007368	determination of left/right symmetry	9/592	124/18723	0.0169867	0.0989799	0.0779277	CFAP45/DRC1/FOLR1/FOXJ1/HAND2/NKX2-5/NKX3-2/STIL/TBX1	9
BP	GO:0060560	developmental growth involved in morphogenesis	14/592	234/18723	0.0171438	0.0996489	0.0784545	AREG/AURKA/CRABP2/DRAXIN/FN1/HOXD13/NKX6-1/POSTN/RDH10/SEMA3F/SPP1/SPRY1/TNC/VEGFA	14
BP	GO:1903131	mononuclear cell differentiation	22/592	426/18723	0.0171471	0.0996489	0.0784545	ANXA1/CD2/CD3D/CD3E/CLCF1/FCGR2B/FOXJ1/HLA-DRA/HOXA7/IL2RA/IL4I1/IL6/IL7R/LCK/LGALS1/MDK/MMP14/NTRK1/RUNX1/SLAMF8/SOCS1/VEGFA	22
BP	GO:1903034	regulation of response to wounding	11/592	167/18723	0.0173105	0.100387	0.0790354	ANXA1/ANXA2/CCN4/MDK/PLAT/PLAU/SERPINE1/SERPING1/SPP1/THBS1/TNFRSF12A	11
BP	GO:0048661	positive regulation of smooth muscle cell proliferation	8/592	104/18723	0.0173199	0.100387	0.0790354	CCL5/CCN4/EGFR/IL6/MMP9/NAMPT/PDGFD/THBS1	8
BP	GO:0031348	negative regulation of defense response	15/592	258/18723	0.0176253	0.101445	0.0798687	FCGR2B/FPR2/HAMP/HGF/IL2RA/MDK/MMP12/OAS1/PBK/SAA1/SERPING1/SLAMF8/SOCS3/TAFA3/TNFAIP6	15
BP	GO:0010743	regulation of macrophage derived foam cell differentiation	4/592	32/18723	0.0176373	0.101445	0.0798687	ITGB3/MSR1/PLA2G2A/PLA2G5	4
BP	GO:0035767	endothelial cell chemotaxis	4/592	32/18723	0.0176373	0.101445	0.0798687	CXCL13/MET/THBS1/VEGFA	4
BP	GO:0042044	fluid transport	4/592	32/18723	0.0176373	0.101445	0.0798687	AQP1/AQP5/AQP9/SCNN1B	4
BP	GO:0060323	head morphogenesis	4/592	32/18723	0.0176373	0.101445	0.0798687	COL1A1/DLX5/STRA6/TBX1	4
BP	GO:2000116	regulation of cysteine-type endopeptidase activity	14/592	235/18723	0.0177221	0.101445	0.0798687	AQP1/BIRC5/CARD16/DPEP1/HGF/LCK/LTF/MMP9/PLAUR/S100A8/S100A9/THBS1/TNFAIP8/VEGFA	14
BP	GO:0045580	regulation of T cell differentiation	10/592	146/18723	0.0177424	0.101445	0.0798687	ANXA1/CD2/FOXJ1/HLA-DRA/IL2RA/IL4I1/IL7R/MDK/RUNX1/SOCS1	10
BP	GO:0030193	regulation of blood coagulation	6/592	66/18723	0.017826	0.101445	0.0798687	ANXA2/PLAT/PLAU/SERPINE1/SERPING1/THBS1	6
BP	GO:0050766	positive regulation of phagocytosis	6/592	66/18723	0.017826	0.101445	0.0798687	FCGR2B/FPR2/IL2RB/PLA2G5/PTX3/SLC11A1	6
BP	GO:0050922	negative regulation of chemotaxis	6/592	66/18723	0.017826	0.101445	0.0798687	ANGPT2/CXCL13/DPP4/SEMA3F/SLAMF8/THBS1	6
BP	GO:0071300	cellular response to retinoic acid	6/592	66/18723	0.017826	0.101445	0.0798687	AQP1/COL1A1/HOXA2/TBX1/TEAD2/TNC	6
BP	GO:0055072	iron ion homeostasis	7/592	85/18723	0.0180124	0.101445	0.0798687	CP/HAMP/HFE/LTF/SLC11A1/STEAP1/STEAP3	7
BP	GO:0002501	peptide antigen assembly with MHC protein complex	3/592	18/18723	0.0180135	0.101445	0.0798687	HLA-DQA1/HLA-DQA2/HLA-DRA	3
BP	GO:0002643	regulation of tolerance induction	3/592	18/18723	0.0180135	0.101445	0.0798687	CD3E/FOXJ1/IL2RA	3
BP	GO:0042693	muscle cell fate commitment	3/592	18/18723	0.0180135	0.101445	0.0798687	DKK1/MYOD1/TBX1	3
BP	GO:0046851	negative regulation of bone remodeling	3/592	18/18723	0.0180135	0.101445	0.0798687	HAMP/IL6/TNFRSF11B	3
BP	GO:0048486	parasympathetic nervous system development	3/592	18/18723	0.0180135	0.101445	0.0798687	HOXB2/SEMA3F/TBX1	3
BP	GO:0048535	lymph node development	3/592	18/18723	0.0180135	0.101445	0.0798687	CD248/IL7R/PDPN	3
BP	GO:0048643	positive regulation of skeletal muscle tissue development	3/592	18/18723	0.0180135	0.101445	0.0798687	IGF2/MYOD1/SHOX2	3
BP	GO:0060973	cell migration involved in heart development	3/592	18/18723	0.0180135	0.101445	0.0798687	FOLR1/HAND2/TWIST1	3
BP	GO:1902170	cellular response to reactive nitrogen species	3/592	18/18723	0.0180135	0.101445	0.0798687	AQP1/CCNA2/DPEP1	3
BP	GO:1905820	positive regulation of chromosome separation	3/592	18/18723	0.0180135	0.101445	0.0798687	DLGAP5/ESPL1/PLSCR1	3
BP	GO:0048638	regulation of developmental growth	18/592	330/18723	0.0180357	0.101445	0.0798687	CCNB1/CDK1/CDK4/CRABP2/DRAXIN/FN1/GDF15/GLI1/HAMP/IGF2/MYOD1/NKX6-1/PLAC8/RUNX1/SEMA3F/SOCS2/SPP1/VEGFA	18
BP	GO:0051146	striated muscle cell differentiation	16/592	283/18723	0.0184527	0.103657	0.0816104	ADAM12/CCNB1/CDK1/CXCL10/CXCL9/DKK1/GDF15/HAMP/IGF2/MMP14/MYOD1/NKX2-5/SDC1/SHOX2/TBX1/VEGFA	16
BP	GO:0021543	pallium development	11/592	169/18723	0.0187422	0.105136	0.0827747	ASPM/BCL2A1/COL3A1/DLX2/DMRTA2/KIF14/LAMB1/LHX5/MDK/TACC3/WDR62	11
BP	GO:0009409	response to cold	5/592	49/18723	0.0188601	0.105136	0.0827747	ADM/CXCL10/PLAC8/SOD2/TRPM8	5
BP	GO:0030225	macrophage differentiation	5/592	49/18723	0.0188601	0.105136	0.0827747	LIF/MMP9/ROR2/TSPAN2/VEGFA	5
BP	GO:0046580	negative regulation of Ras protein signal transduction	5/592	49/18723	0.0188601	0.105136	0.0827747	MET/SPRY1/SPRY4/TGFB2/TRIM67	5
BP	GO:0051445	regulation of meiotic cell cycle	5/592	49/18723	0.0188601	0.105136	0.0827747	ASPM/CDC20/CDC25C/LIF/TTK	5
BP	GO:1904894	positive regulation of receptor signaling pathway via STAT	5/592	49/18723	0.0188601	0.105136	0.0827747	CCL5/IL6/IL7R/OCIAD2/SOCS1	5
BP	GO:1903317	regulation of protein maturation	6/592	67/18723	0.0190737	0.106029	0.0834778	CARD16/IL1R2/MMP14/RUNX1/SERPINE1/THBS1	6
BP	GO:0014031	mesenchymal cell development	7/592	86/18723	0.019093	0.106029	0.0834778	FN1/FOLR1/HAND2/RDH10/SEMA3F/TBX1/TWIST1	7
BP	GO:0048864	stem cell development	7/592	86/18723	0.019093	0.106029	0.0834778	FN1/FOLR1/HAND2/RDH10/SEMA3F/TBX1/TWIST1	7
BP	GO:0006766	vitamin metabolic process	8/592	106/18723	0.0192122	0.106152	0.0835747	CRABP1/CYP27B1/FOLR1/NNMT/RBP1/RDH10/SNAI1/VNN2	8
BP	GO:0035821	modulation of process of other organism	8/592	106/18723	0.0192122	0.106152	0.0835747	CCL5/CXCL6/LTF/NOS2/PRF1/PTX3/S100A9/SLPI	8
BP	GO:0071887	leukocyte apoptotic process	8/592	106/18723	0.0192122	0.106152	0.0835747	ANXA1/AURKB/CCL5/IDO1/IL2RA/IL6/IL7R/LGALS3	8
BP	GO:0090263	positive regulation of canonical Wnt signaling pathway	8/592	106/18723	0.0192122	0.106152	0.0835747	ASPM/COL1A1/DLX5/EGFR/LGR6/PLEKHA4/ROR2/SFRP4	8
BP	GO:0009314	response to radiation	23/592	456/18723	0.0192779	0.106381	0.0837547	ABCA4/ANGPT2/ANXA1/AQP1/AURKB/CARD16/COL3A1/CXCL10/DTL/EGFR/HAMP/HOXA1/MMP1/MMP9/NAMPT/NOX4/NTRK1/PBK/PCLAF/RAD51/RAD54L/SOD2/TIMP1	23
BP	GO:0014074	response to purine-containing compound	10/592	148/18723	0.019322	0.10649	0.0838407	ALDH3A1/AQP1/AQP9/AREG/COL1A1/FOSL1/LDHA/NOX4/SDC1/STC1	10
BP	GO:0030178	negative regulation of Wnt signaling pathway	11/592	170/18723	0.0194902	0.107111	0.0843291	APCDD1L/BARX1/CTHRC1/DKK1/DRAXIN/GLI1/IGFBP2/MDK/NKX2-5/ROR2/SFRP4	11
BP	GO:0007601	visual perception	13/592	215/18723	0.019555	0.107111	0.0843291	ABCA4/COL1A1/COL2A1/CRYGD/EYA4/GJC1/IRX5/LCTL/LUM/RDH10/RGS16/SIX6/TGFBI	13
BP	GO:0002335	mature B cell differentiation	4/592	33/18723	0.0195814	0.107111	0.0843291	FCGR2B/IL6/LGALS1/SLAMF8	4
BP	GO:0002431	Fc receptor mediated stimulatory signaling pathway	4/592	33/18723	0.0195814	0.107111	0.0843291	FCGR2B/MYO1G/PLSCR1/VAV3	4
BP	GO:0003382	epithelial cell morphogenesis	4/592	33/18723	0.0195814	0.107111	0.0843291	COL15A1/MET/STC1/TNMD	4
BP	GO:0006336	DNA replication-independent nucleosome assembly	4/592	33/18723	0.0195814	0.107111	0.0843291	ASF1B/H4C3/HJURP/OIP5	4
BP	GO:0009411	response to UV	10/592	149/18723	0.0201494	0.109942	0.0865586	AQP1/AURKB/CARD16/DTL/EGFR/MMP1/MMP9/PBK/PCLAF/TIMP1	10
BP	GO:0016525	negative regulation of angiogenesis	10/592	149/18723	0.0201494	0.109942	0.0865586	ANGPT2/COL4A2/CXCL10/E2F2/HOXA5/HSPG2/SERPINE1/TGFB2/THBS1/TNMD	10
BP	GO:0032526	response to retinoic acid	8/592	107/18723	0.0202117	0.110043	0.086638	AQP1/COL1A1/GJB2/HOXA2/IGFBP2/TBX1/TEAD2/TNC	8
BP	GO:0051262	protein tetramerization	7/592	87/18723	0.0202182	0.110043	0.086638	ALDH1A3/AQP5/GBP5/RRM2/SOD2/TDO2/TK1	7
BP	GO:1900046	regulation of hemostasis	6/592	68/18723	0.0203797	0.110785	0.0872216	ANXA2/PLAT/PLAU/SERPINE1/SERPING1/THBS1	6
BP	GO:0070231	T cell apoptotic process	5/592	50/18723	0.0204278	0.110908	0.087319	CCL5/IDO1/IL2RA/IL7R/LGALS3	5
BP	GO:0002396	MHC protein complex assembly	3/592	19/18723	0.0208986	0.112349	0.0884534	HLA-DQA1/HLA-DQA2/HLA-DRA	3
BP	GO:0010744	positive regulation of macrophage derived foam cell differentiation	3/592	19/18723	0.0208986	0.112349	0.0884534	MSR1/PLA2G2A/PLA2G5	3
BP	GO:0032695	negative regulation of interleukin-12 production	3/592	19/18723	0.0208986	0.112349	0.0884534	LILRA5/THBS1/TLR8	3
BP	GO:0035313	wound healing, spreading of epidermal cells	3/592	19/18723	0.0208986	0.112349	0.0884534	COL5A1/ITGA5/MMP12	3
BP	GO:0045091	regulation of single stranded viral RNA replication via double stranded DNA intermediate	3/592	19/18723	0.0208986	0.112349	0.0884534	APOBEC3B/CXCL8/TOP2A	3
BP	GO:0060216	definitive hemopoiesis	3/592	19/18723	0.0208986	0.112349	0.0884534	HOXA9/HOXB3/HOXB4	3
BP	GO:2000738	positive regulation of stem cell differentiation	3/592	19/18723	0.0208986	0.112349	0.0884534	HOXB4/NKX2-5/TGFB2	3
BP	GO:2001185	regulation of CD8-positive, alpha-beta T cell activation	3/592	19/18723	0.0208986	0.112349	0.0884534	HFE/RUNX1/SOCS1	3
BP	GO:0001959	regulation of cytokine-mediated signaling pathway	10/592	150/18723	0.0210024	0.112769	0.0887837	CARD16/CASP4/CCL5/H2BC11/IL1R2/IL1RN/IL6/MMP12/OAS1/SOCS1	10
BP	GO:0022037	metencephalon development	8/592	108/18723	0.0212476	0.113945	0.0897101	CD3E/EN1/FCGR2B/GLI1/KIF14/LHX5/MDK/OTX1	8
BP	GO:0034599	cellular response to oxidative stress	16/592	288/18723	0.0213454	0.11433	0.0900131	ANXA1/AQP1/CDK1/CRYGD/EGFR/FBLN5/GJB2/GPX8/HGF/IL6/MELK/MET/MMP9/PDGFD/SOD2/WNT16	16
BP	GO:0006334	nucleosome assembly	9/592	129/18723	0.0214017	0.114352	0.09003	ASF1B/CHAF1B/H1-4/H2BC11/H3C10/H3C2/H4C3/HJURP/OIP5	9
BP	GO:0007498	mesoderm development	9/592	129/18723	0.0214017	0.114352	0.09003	DKK1/HOXA11/ITGB3/MEST/SECTM1/SNAI1/TBX1/TEAD2/VEGFA	9
BP	GO:0002446	neutrophil mediated immunity	4/592	34/18723	0.0216527	0.114573	0.0902047	CXCL6/IL6/SCNN1B/TREM1	4
BP	GO:0002495	antigen processing and presentation of peptide antigen via MHC class II	4/592	34/18723	0.0216527	0.114573	0.0902047	FCGR2B/HLA-DQA1/HLA-DQA2/HLA-DRA	4
BP	GO:0009112	nucleobase metabolic process	4/592	34/18723	0.0216527	0.114573	0.0902047	DPYD/TTR/TYMP/TYMS	4
BP	GO:0034724	DNA replication-independent nucleosome organization	4/592	34/18723	0.0216527	0.114573	0.0902047	ASF1B/H4C3/HJURP/OIP5	4
BP	GO:0044319	wound healing, spreading of cells	4/592	34/18723	0.0216527	0.114573	0.0902047	COL5A1/ITGA5/MMP12/PDPN	4
BP	GO:0048536	spleen development	4/592	34/18723	0.0216527	0.114573	0.0902047	BARX1/HOXB4/NKX2-5/NKX3-2	4
BP	GO:0070232	regulation of T cell apoptotic process	4/592	34/18723	0.0216527	0.114573	0.0902047	CCL5/IDO1/IL7R/LGALS3	4
BP	GO:0090505	epiboly involved in wound healing	4/592	34/18723	0.0216527	0.114573	0.0902047	COL5A1/ITGA5/MMP12/PDPN	4
BP	GO:0051966	regulation of synaptic transmission, glutamatergic	6/592	69/18723	0.0217451	0.114691	0.0902971	CACNG2/CACNG5/EGFR/NPY2R/NTRK1/ROR2	6
BP	GO:0007265	Ras protein signal transduction	18/592	337/18723	0.0217535	0.114691	0.0902971	CCNA2/CELSR1/COL1A2/COL3A1/F2RL2/FOXM1/GPR65/IQGAP3/KIF14/MET/NTRK1/PDPN/RAB42/RHOD/SPRY1/SPRY4/TGFB2/TRIM67	18
BP	GO:0062197	cellular response to chemical stress	18/592	337/18723	0.0217535	0.114691	0.0902971	ANXA1/AQP1/AQP5/BDKRB2/CDK1/CRYGD/EGFR/FBLN5/GJB2/GPX8/HGF/IL6/MELK/MET/MMP9/PDGFD/SOD2/WNT16	18
BP	GO:0051607	defense response to virus	15/592	265/18723	0.0218381	0.114811	0.090392	APOBEC3B/CXCL10/CXCL9/GBP1/IL6/ISG20/MMP12/MX1/OAS1/OASL/PLSCR1/PRF1/RNASE2/SPON2/TLR8	15
BP	GO:0140546	defense response to symbiont	15/592	265/18723	0.0218381	0.114811	0.090392	APOBEC3B/CXCL10/CXCL9/GBP1/IL6/ISG20/MMP12/MX1/OAS1/OASL/PLSCR1/PRF1/RNASE2/SPON2/TLR8	15
BP	GO:0010469	regulation of signaling receptor activity	11/592	173/18723	0.0218666	0.114811	0.090392	AREG/CACNG2/CACNG5/DKK1/FCGR2B/GPRC5A/HFE/PHLDA2/PLAU/SERPINE1/WFIKKN2	11
BP	GO:2000181	negative regulation of blood vessel morphogenesis	10/592	151/18723	0.0218813	0.114811	0.090392	ANGPT2/COL4A2/CXCL10/E2F2/HOXA5/HSPG2/SERPINE1/TGFB2/THBS1/TNMD	10
BP	GO:0045661	regulation of myoblast differentiation	5/592	51/18723	0.0220782	0.115706	0.0910961	CXCL10/CXCL9/IGFBP3/MYOD1/XKR8	5
BP	GO:0050953	sensory perception of light stimulus	13/592	219/18723	0.0223645	0.117066	0.0921668	ABCA4/COL1A1/COL2A1/CRYGD/EYA4/GJC1/IRX5/LCTL/LUM/RDH10/RGS16/SIX6/TGFBI	13
BP	GO:0021915	neural tube development	10/592	152/18723	0.0227867	0.118991	0.0936829	ADM/CELSR1/CTHRC1/EN1/FOLR1/SHROOM3/STIL/TEAD2/TGFB2/TWIST1	10
BP	GO:1901343	negative regulation of vasculature development	10/592	152/18723	0.0227867	0.118991	0.0936829	ANGPT2/COL4A2/CXCL10/E2F2/HOXA5/HSPG2/SERPINE1/TGFB2/THBS1/TNMD	10
BP	GO:0052126	movement in host environment	11/592	175/18723	0.0235648	0.121947	0.0960099	ANPEP/CDK1/CLEC5A/CXCL8/DPP4/EGFR/ITGA5/ITGB3/LGALS1/PLSCR1/PTX3	11
BP	GO:0043277	apoptotic cell clearance	5/592	52/18723	0.0238128	0.121947	0.0960099	ANXA1/ITGB3/MARCO/THBS1/XKR8	5
BP	GO:0048260	positive regulation of receptor-mediated endocytosis	5/592	52/18723	0.0238128	0.121947	0.0960099	ANXA2/HFE/SERPINE1/SFRP4/VEGFA	5
BP	GO:0060071	Wnt signaling pathway, planar cell polarity pathway	5/592	52/18723	0.0238128	0.121947	0.0960099	CELSR1/CTHRC1/DKK1/PLEKHA4/ROR2	5
BP	GO:0051656	establishment of organelle localization	20/592	390/18723	0.0238353	0.121947	0.0960099	ADGRE2/AURKB/CCNB1/CDCA8/CENPA/CENPE/CENPF/DLGAP5/ESPL1/FAM83D/IL13RA2/KIF14/KIF18A/KIF2C/KIFC1/MYO1G/NDC80/NUF2/PSRC1/SPRY1	20
BP	GO:0032350	regulation of hormone metabolic process	4/592	35/18723	0.0238529	0.121947	0.0960099	ADM/CYP27B1/GAL/RDH10	4
BP	GO:0040001	establishment of mitotic spindle localization	4/592	35/18723	0.0238529	0.121947	0.0960099	CENPA/ESPL1/NDC80/SPRY1	4
BP	GO:0090504	epiboly	4/592	35/18723	0.0238529	0.121947	0.0960099	COL5A1/ITGA5/MMP12/PDPN	4
BP	GO:1905207	regulation of cardiocyte differentiation	4/592	35/18723	0.0238529	0.121947	0.0960099	DKK1/EGFR/NKX2-5/TGFB2	4
BP	GO:2000403	positive regulation of lymphocyte migration	4/592	35/18723	0.0238529	0.121947	0.0960099	CCL20/CCL5/CXCL10/CXCL13	4
BP	GO:0032392	DNA geometric change	7/592	90/18723	0.0238693	0.121947	0.0960099	ANXA1/BRIP1/ERCC6L/POLQ/RAD51/RAD54L/TOP2A	7
BP	GO:0034644	cellular response to UV	7/592	90/18723	0.0238693	0.121947	0.0960099	AQP1/AURKB/CARD16/MMP1/MMP9/PBK/TIMP1	7
BP	GO:0045638	negative regulation of myeloid cell differentiation	7/592	90/18723	0.0238693	0.121947	0.0960099	H4C3/HOXA5/HOXA7/HOXA9/HOXB8/LILRB3/LTF	7
BP	GO:0003215	cardiac right ventricle morphogenesis	3/592	20/18723	0.0240215	0.121947	0.0960099	HAND2/NKX2-5/TGFB2	3
BP	GO:0009129	pyrimidine nucleoside monophosphate metabolic process	3/592	20/18723	0.0240215	0.121947	0.0960099	DPYD/TYMP/TYMS	3
BP	GO:0009713	catechol-containing compound biosynthetic process	3/592	20/18723	0.0240215	0.121947	0.0960099	HAND2/MOXD1/TGFB2	3
BP	GO:0015669	gas transport	3/592	20/18723	0.0240215	0.121947	0.0960099	AQP1/AQP5/HBA1	3
BP	GO:0034104	negative regulation of tissue remodeling	3/592	20/18723	0.0240215	0.121947	0.0960099	HAMP/IL6/TNFRSF11B	3
BP	GO:0039692	single stranded viral RNA replication via double stranded DNA intermediate	3/592	20/18723	0.0240215	0.121947	0.0960099	APOBEC3B/CXCL8/TOP2A	3
BP	GO:0042423	catecholamine biosynthetic process	3/592	20/18723	0.0240215	0.121947	0.0960099	HAND2/MOXD1/TGFB2	3
BP	GO:0043586	tongue development	3/592	20/18723	0.0240215	0.121947	0.0960099	EGFR/HAND2/TBX1	3
BP	GO:0045844	positive regulation of striated muscle tissue development	3/592	20/18723	0.0240215	0.121947	0.0960099	IGF2/MYOD1/SHOX2	3
BP	GO:0048636	positive regulation of muscle organ development	3/592	20/18723	0.0240215	0.121947	0.0960099	IGF2/MYOD1/SHOX2	3
BP	GO:0071731	response to nitric oxide	3/592	20/18723	0.0240215	0.121947	0.0960099	AQP1/CCNA2/DPEP1	3
BP	GO:0035264	multicellular organism growth	9/592	132/18723	0.0244164	0.123664	0.097362	CDK4/EN1/GDF15/HOXA5/IGF2/PLAC8/SCNN1B/SOCS2/STIL	9
BP	GO:0072175	epithelial tube formation	9/592	132/18723	0.0244164	0.123664	0.097362	ADM/CELSR1/CTHRC1/FOLR1/SHROOM3/STIL/TEAD2/TGFB2/TWIST1	9
BP	GO:0015718	monocarboxylic acid transport	8/592	111/18723	0.0245799	0.124129	0.0977281	ABCC3/ANXA1/AQP9/BDKRB2/NOS2/PLA2G2A/PLA2G5/SLC16A3	8
BP	GO:0000281	mitotic cytokinesis	6/592	71/18723	0.0246581	0.124129	0.0977281	CENPA/CEP55/ESPL1/KIF20A/KIF23/KIF4A	6
BP	GO:0043550	regulation of lipid kinase activity	6/592	71/18723	0.0246581	0.124129	0.0977281	CISH/FPR2/SOCS1/SOCS2/SOCS3/VAV3	6
BP	GO:0050818	regulation of coagulation	6/592	71/18723	0.0246581	0.124129	0.0977281	ANXA2/PLAT/PLAU/SERPINE1/SERPING1/THBS1	6
BP	GO:0071230	cellular response to amino acid stimulus	6/592	71/18723	0.0246581	0.124129	0.0977281	COL1A1/COL1A2/COL4A1/COL5A2/PDGFD/SOCS1	6
BP	GO:0030856	regulation of epithelial cell differentiation	10/592	154/18723	0.0246784	0.124129	0.0977281	CYP27B1/FOXJ1/HOXA7/LIF/MMP9/NKX6-1/SERPINE1/SFRP4/SPRY1/VEGFA	10
BP	GO:0140694	non-membrane-bounded organelle assembly	19/592	367/18723	0.0249343	0.125273	0.0986284	ASPM/AURKA/AURKB/CCNB2/CDC20/CENPA/CENPE/CENPF/CENPK/DLGAP5/KIF23/KIF4A/KIFC1/MSN/MYBL2/NEK2/STIL/TPX2/WDR62	19
BP	GO:0014033	neural crest cell differentiation	7/592	91/18723	0.0251809	0.126222	0.0993754	FN1/FOLR1/HAND2/RDH10/SEMA3F/TBX1/TWIST1	7
BP	GO:0055006	cardiac cell development	7/592	91/18723	0.0251809	0.126222	0.0993754	CCNB1/CDK1/HAMP/NKX2-5/SHOX2/SPRY1/VEGFA	7
BP	GO:0071453	cellular response to oxygen levels	11/592	177/18723	0.0253573	0.126961	0.0999571	AQP1/BRIP1/CARD16/CCNA2/CCNB1/MYOD1/NAMPT/STC1/TWIST1/VASN/VEGFA	11
BP	GO:0009855	determination of bilateral symmetry	9/592	133/18723	0.0254851	0.127455	0.100346	CFAP45/DRC1/FOLR1/FOXJ1/HAND2/NKX2-5/NKX3-2/STIL/TBX1	9
BP	GO:0002707	negative regulation of lymphocyte mediated immunity	5/592	53/18723	0.0256328	0.128047	0.100812	FCGR2B/FOXJ1/HFE/IL4I1/IL7R	5
BP	GO:0051147	regulation of muscle cell differentiation	10/592	155/18723	0.0256654	0.128064	0.100826	DKK1/EFEMP2/HAMP/IGF2/MMP14/MYOD1/NKX2-5/SHOX2/SOD2/TBX1	10
BP	GO:0001736	establishment of planar polarity	6/592	72/18723	0.0262077	0.130176	0.102489	CELSR1/CTHRC1/DKK1/JHY/PLEKHA4/ROR2	6
BP	GO:0007164	establishment of tissue polarity	6/592	72/18723	0.0262077	0.130176	0.102489	CELSR1/CTHRC1/DKK1/JHY/PLEKHA4/ROR2	6
BP	GO:0035567	non-canonical Wnt signaling pathway	6/592	72/18723	0.0262077	0.130176	0.102489	CELSR1/CTHRC1/DKK1/PLEKHA4/ROR2/SFRP4	6
BP	GO:0070227	lymphocyte apoptotic process	6/592	72/18723	0.0262077	0.130176	0.102489	AURKB/CCL5/IDO1/IL2RA/IL7R/LGALS3	6
BP	GO:0009799	specification of symmetry	9/592	134/18723	0.0265866	0.131759	0.103735	CFAP45/DRC1/FOLR1/FOXJ1/HAND2/NKX2-5/NKX3-2/STIL/TBX1	9
BP	GO:0061041	regulation of wound healing	9/592	134/18723	0.0265866	0.131759	0.103735	ANXA1/ANXA2/CCN4/PLAT/PLAU/SERPINE1/SERPING1/THBS1/TNFRSF12A	9
BP	GO:0031623	receptor internalization	8/592	113/18723	0.0269948	0.13363	0.105208	ADM/CACNG2/CACNG5/CXCL8/DKK1/ITGB3/SFRP4/VEGFA	8
BP	GO:0001502	cartilage condensation	3/592	21/18723	0.0273822	0.134938	0.106238	COL2A1/MGP/ROR2	3
BP	GO:0038083	peptidyl-tyrosine autophosphorylation	3/592	21/18723	0.0273822	0.134938	0.106238	EGFR/NTRK1/VEGFA	3
BP	GO:0048485	sympathetic nervous system development	3/592	21/18723	0.0273822	0.134938	0.106238	HAND2/NTRK1/SEMA3F	3
BP	GO:1901863	positive regulation of muscle tissue development	3/592	21/18723	0.0273822	0.134938	0.106238	IGF2/MYOD1/SHOX2	3
BP	GO:0002823	negative regulation of adaptive immune response based on somatic recombination of immune receptors built from immunoglobulin superfamily domains	5/592	54/18723	0.0275395	0.135256	0.106488	FCGR2B/FOXJ1/HFE/IL4I1/IL7R	5
BP	GO:0006968	cellular defense response	5/592	54/18723	0.0275395	0.135256	0.106488	CLEC5A/CXCL9/FOSL1/LSP1/PRF1	5
BP	GO:0070228	regulation of lymphocyte apoptotic process	5/592	54/18723	0.0275395	0.135256	0.106488	AURKB/CCL5/IDO1/IL7R/LGALS3	5
BP	GO:0043010	camera-type eye development	17/592	322/18723	0.0278174	0.13633	0.107334	ALDH1A3/AQP5/CDK4/COL4A1/COL8A1/CRYGD/DLX2/LCTL/OSR2/RDH10/SPRY1/STRA6/TGFB2/TWIST1/VEGFA/VIM/WNT16	17
BP	GO:0072088	nephron epithelium morphogenesis	6/592	73/18723	0.0278206	0.13633	0.107334	HOXA11/HOXB7/HOXD11/LIF/NPNT/VEGFA	6
BP	GO:0032755	positive regulation of interleukin-6 production	7/592	93/18723	0.0279501	0.136659	0.107593	IL1RAP/IL6/LILRA5/NOS2/SPON2/TLR8/TWIST1	7
BP	GO:0060993	kidney morphogenesis	7/592	93/18723	0.0279501	0.136659	0.107593	FOXJ1/HOXA11/HOXB7/HOXD11/LIF/NPNT/VEGFA	7
BP	GO:0010721	negative regulation of cell development	11/592	180/18723	0.0282285	0.137559	0.108301	DLX2/DRAXIN/GBP1/IL6/LTF/NKX6-1/POSTN/SEMA3F/SPP1/SPRY4/VEGFA	11
BP	GO:0048660	regulation of smooth muscle cell proliferation	11/592	180/18723	0.0282285	0.137559	0.108301	CCL5/CCN4/EFEMP2/EGFR/IGFBP3/IL6/MMP9/NAMPT/PDGFD/SOD2/THBS1	11
BP	GO:0071897	DNA biosynthetic process	11/592	180/18723	0.0282285	0.137559	0.108301	AURKB/CENPF/DTL/HGF/LOX/NEK2/PCLAF/PKIB/POLQ/TK1/TYMS	11
BP	GO:1904892	regulation of receptor signaling pathway via STAT	8/592	114/18723	0.0282619	0.137568	0.108309	CCL5/IL6/IL7R/LIF/OCIAD2/SOCS1/SOCS2/SOCS3	8
BP	GO:0042401	cellular biogenic amine biosynthetic process	4/592	37/18723	0.0286464	0.138976	0.109417	HAND2/MOXD1/NNMT/TGFB2	4
BP	GO:0071542	dopaminergic neuron differentiation	4/592	37/18723	0.0286464	0.138976	0.109417	DKK1/DMRTA2/EN1/VEGFA	4
BP	GO:1905332	positive regulation of morphogenesis of an epithelium	4/592	37/18723	0.0286464	0.138976	0.109417	HOXB7/LIF/MDK/VEGFA	4
BP	GO:0003158	endothelium development	9/592	136/18723	0.0288897	0.139847	0.110103	COL15A1/CXCL10/FSTL1/MET/MSN/PDPN/STC1/TNMD/VEGFA	9
BP	GO:0072073	kidney epithelium development	9/592	136/18723	0.0288897	0.139847	0.110103	FOXJ1/HOXA11/HOXB7/HOXD11/LIF/NPNT/SDC1/SPRY1/VEGFA	9
BP	GO:0001667	ameboidal-type cell migration	23/592	475/18723	0.029119	0.140801	0.110854	ANGPT2/ANXA1/CXCL13/DPP4/FN1/FOLR1/FSTL1/HAND2/ITGB3/LOXL2/MEOX2/MET/MMP9/PDLIM1/SEMA3F/SRPX2/STC1/TBX1/TGFB2/THBS1/TIMP1/TWIST1/VEGFA	23
BP	GO:0001738	morphogenesis of a polarized epithelium	7/592	94/18723	0.0294093	0.141556	0.111448	CELSR1/CTHRC1/DKK1/JHY/MSN/PLEKHA4/ROR2	7
BP	GO:0032091	negative regulation of protein binding	7/592	94/18723	0.0294093	0.141556	0.111448	AURKA/AURKB/CARD16/DKK1/HFE/SLPI/WFIKKN2	7
BP	GO:0061326	renal tubule development	7/592	94/18723	0.0294093	0.141556	0.111448	COL4A1/HOXA11/HOXB7/HOXD11/LIF/NPNT/VEGFA	7
BP	GO:0006801	superoxide metabolic process	6/592	74/18723	0.0294978	0.141556	0.111448	EGFR/FBLN5/FPR2/NOS2/NOX4/SOD2	6
BP	GO:0000768	syncytium formation by plasma membrane fusion	5/592	55/18723	0.029534	0.141556	0.111448	ADAM12/CXCL10/CXCL9/GDF15/MYOD1	5
BP	GO:0003179	heart valve morphogenesis	5/592	55/18723	0.029534	0.141556	0.111448	NKX2-5/SNAI1/STRA6/TGFB2/TWIST1	5
BP	GO:0045620	negative regulation of lymphocyte differentiation	5/592	55/18723	0.029534	0.141556	0.111448	ANXA1/FOXJ1/MDK/RUNX1/SOCS1	5
BP	GO:0140253	cell-cell fusion	5/592	55/18723	0.029534	0.141556	0.111448	ADAM12/CXCL10/CXCL9/GDF15/MYOD1	5
BP	GO:0030278	regulation of ossification	8/592	115/18723	0.0295695	0.141571	0.11146	CYP27B1/DKK1/LTF/MDK/MGP/OSR2/TGFB2/TWIST1	8
BP	GO:0090090	negative regulation of canonical Wnt signaling pathway	9/592	137/18723	0.0300922	0.143916	0.113306	CTHRC1/DKK1/DRAXIN/GLI1/IGFBP2/MDK/NKX2-5/ROR2/SFRP4	9
BP	GO:0071695	anatomical structure maturation	13/592	229/18723	0.0306907	0.146533	0.115366	AURKA/CCNB1/GAL/HOXA5/HOXB13/KCNIP2/KIF14/LTF/NKX6-1/ROPN1L/TGFB2/TYMS/VEGFA	13
BP	GO:1990748	cellular detoxification	8/592	116/18723	0.0309182	0.146533	0.115366	ALOX5AP/FBLN5/GPX8/HBA1/HP/PXDNL/S100A9/SOD2	8
BP	GO:0002532	production of molecular mediator involved in inflammatory response	7/592	95/18723	0.0309189	0.146533	0.115366	ALOX5AP/GBP5/IL1R2/IL6/NOS2/SERPINE1/SLAMF8	7
BP	GO:0050764	regulation of phagocytosis	7/592	95/18723	0.0309189	0.146533	0.115366	FCGR2B/FPR2/IL2RB/PLA2G5/PLSCR1/PTX3/SLC11A1	7
BP	GO:0032069	regulation of nuclease activity	3/592	22/18723	0.0309797	0.146533	0.115366	GZMA/OAS1/OASL	3
BP	GO:0034755	iron ion transmembrane transport	3/592	22/18723	0.0309797	0.146533	0.115366	HAMP/HFE/SLC11A1	3
BP	GO:0042430	indole-containing compound metabolic process	3/592	22/18723	0.0309797	0.146533	0.115366	IDO1/IL4I1/TDO2	3
BP	GO:0055093	response to hyperoxia	3/592	22/18723	0.0309797	0.146533	0.115366	CDK4/COL1A1/PDPN	3
BP	GO:0072574	hepatocyte proliferation	3/592	22/18723	0.0309797	0.146533	0.115366	GLI1/IL6/MDK	3
BP	GO:0072575	epithelial cell proliferation involved in liver morphogenesis	3/592	22/18723	0.0309797	0.146533	0.115366	GLI1/IL6/MDK	3
BP	GO:0061333	renal tubule morphogenesis	6/592	75/18723	0.0312399	0.146533	0.115366	COL4A1/HOXA11/HOXB7/HOXD11/NPNT/VEGFA	6
BP	GO:0002385	mucosal immune response	4/592	38/18723	0.031242	0.146533	0.115366	H2BC11/LTF/NOS2/RNASE2	4
BP	GO:0002478	antigen processing and presentation of exogenous peptide antigen	4/592	38/18723	0.031242	0.146533	0.115366	FCGR2B/HLA-DQA1/HLA-DQA2/HLA-DRA	4
BP	GO:0009309	amine biosynthetic process	4/592	38/18723	0.031242	0.146533	0.115366	HAND2/MOXD1/NNMT/TGFB2	4
BP	GO:0010742	macrophage derived foam cell differentiation	4/592	38/18723	0.031242	0.146533	0.115366	ITGB3/MSR1/PLA2G2A/PLA2G5	4
BP	GO:0035886	vascular associated smooth muscle cell differentiation	4/592	38/18723	0.031242	0.146533	0.115366	ADM/EFEMP2/SOD2/VEGFA	4
BP	GO:0071392	cellular response to estradiol stimulus	4/592	38/18723	0.031242	0.146533	0.115366	CCNA2/EGFR/KIF18A/MYOD1	4
BP	GO:0090077	foam cell differentiation	4/592	38/18723	0.031242	0.146533	0.115366	ITGB3/MSR1/PLA2G2A/PLA2G5	4
BP	GO:0002819	regulation of adaptive immune response	11/592	183/18723	0.0313263	0.146771	0.115554	ANXA1/CD48/CLCF1/FCGR2B/FOXJ1/HFE/HLA-DRA/IL4I1/IL6/IL7R/SLC11A1	11
BP	GO:0002831	regulation of response to biotic stimulus	17/592	327/18723	0.0315652	0.147345	0.116006	CARD16/CCL5/CXCL6/FCGR2B/FPR2/GBP5/IL4I1/LTF/MMP12/OAS1/OASL/PLA2G5/PLSCR1/SERPING1/SLAMF8/SOCS1/TLR8	17
BP	GO:0001658	branching involved in ureteric bud morphogenesis	5/592	56/18723	0.0316173	0.147345	0.116006	HOXA11/HOXB7/HOXD11/NPNT/VEGFA	5
BP	GO:0046622	positive regulation of organ growth	5/592	56/18723	0.0316173	0.147345	0.116006	CCNB1/CDK1/GLI1/HAMP/IGF2	5
BP	GO:0051058	negative regulation of small GTPase mediated signal transduction	5/592	56/18723	0.0316173	0.147345	0.116006	MET/SPRY1/SPRY4/TGFB2/TRIM67	5
BP	GO:0051653	spindle localization	5/592	56/18723	0.0316173	0.147345	0.116006	ASPM/CENPA/ESPL1/NDC80/SPRY1	5
BP	GO:0036294	cellular response to decreased oxygen levels	10/592	161/18723	0.0321887	0.149849	0.117977	AQP1/BRIP1/CARD16/CCNA2/CCNB1/NAMPT/STC1/TWIST1/VASN/VEGFA	10
BP	GO:0048659	smooth muscle cell proliferation	11/592	184/18723	0.0324107	0.150722	0.118665	CCL5/CCN4/EFEMP2/EGFR/IGFBP3/IL6/MMP9/NAMPT/PDGFD/SOD2/THBS1	11
BP	GO:0072028	nephron morphogenesis	6/592	76/18723	0.0330479	0.153522	0.120869	HOXA11/HOXB7/HOXD11/LIF/NPNT/VEGFA	6
BP	GO:0002573	myeloid leukocyte differentiation	12/592	208/18723	0.0332153	0.154136	0.121352	ANXA2/CCN4/CSF3/HOXA7/LIF/LILRB3/LTF/MMP9/ROR2/RUNX1/TSPAN2/VEGFA	12
BP	GO:0060759	regulation of response to cytokine stimulus	10/592	162/18723	0.0333795	0.154734	0.121823	CARD16/CASP4/CCL5/H2BC11/IL1R2/IL1RN/IL6/MMP12/OAS1/SOCS1	10
BP	GO:0002040	sprouting angiogenesis	11/592	185/18723	0.0335215	0.155228	0.122212	ANXA1/E2F2/E2F7/E2F8/ESM1/ITGA5/LOXL2/MEOX2/SRPX2/THBS1/VEGFA	11
BP	GO:0045446	endothelial cell differentiation	8/592	118/18723	0.0337408	0.155813	0.122673	COL15A1/FSTL1/MET/MSN/PDPN/STC1/TNMD/VEGFA	8
BP	GO:0006949	syncytium formation	5/592	57/18723	0.0337903	0.155813	0.122673	ADAM12/CXCL10/CXCL9/GDF15/MYOD1	5
BP	GO:0051155	positive regulation of striated muscle cell differentiation	5/592	57/18723	0.0337903	0.155813	0.122673	HAMP/MMP14/MYOD1/SHOX2/TBX1	5
BP	GO:1900024	regulation of substrate adhesion-dependent cell spreading	5/592	57/18723	0.0337903	0.155813	0.122673	GBP1/MDK/PDPN/POSTN/SPRY4	5
BP	GO:0002701	negative regulation of production of molecular mediator of immune response	4/592	39/18723	0.0339714	0.156483	0.123201	FCGR2B/HFE/IL13RA2/TGFB2	4
BP	GO:0120162	positive regulation of cold-induced thermogenesis	7/592	97/18723	0.0340924	0.156875	0.123509	FABP5/G0S2/MFAP2/PLAC8/SLN/TRPM8/VEGFA	7
BP	GO:0030217	T cell differentiation	14/592	257/18723	0.0345545	0.157911	0.124325	ANXA1/CD2/CD3D/CD3E/FOXJ1/HLA-DRA/IL2RA/IL4I1/IL6/IL7R/LCK/MDK/RUNX1/SOCS1	14
BP	GO:0030099	myeloid cell differentiation	19/592	381/18723	0.0346267	0.157911	0.124325	ACTN1/ANXA2/CCN4/CSF3/H4C3/HOXA5/HOXA7/HOXA9/HOXB7/HOXB8/LIF/LILRB3/LOX/LTF/MMP9/ROR2/RUNX1/TSPAN2/VEGFA	19
BP	GO:0071478	cellular response to radiation	11/592	186/18723	0.0346589	0.157911	0.124325	AQP1/AURKB/CARD16/HAMP/MMP1/MMP9/NAMPT/NOX4/PBK/RAD51/TIMP1	11
BP	GO:0001759	organ induction	3/592	23/18723	0.0348123	0.157911	0.124325	DKK1/HOXA11/SPRY1	3
BP	GO:0006833	water transport	3/592	23/18723	0.0348123	0.157911	0.124325	AQP1/AQP5/AQP9	3
BP	GO:0021544	subpallium development	3/592	23/18723	0.0348123	0.157911	0.124325	ALDH1A3/DLX2/GSX2	3
BP	GO:0035988	chondrocyte proliferation	3/592	23/18723	0.0348123	0.157911	0.124325	LTF/MMP14/STC1	3
BP	GO:0060143	positive regulation of syncytium formation by plasma membrane fusion	3/592	23/18723	0.0348123	0.157911	0.124325	CXCL9/GDF15/MYOD1	3
BP	GO:0060575	intestinal epithelial cell differentiation	3/592	23/18723	0.0348123	0.157911	0.124325	HOXA5/NKX3-2/TYMS	3
BP	GO:0072576	liver morphogenesis	3/592	23/18723	0.0348123	0.157911	0.124325	GLI1/IL6/MDK	3
BP	GO:0090103	cochlea morphogenesis	3/592	23/18723	0.0348123	0.157911	0.124325	CTHRC1/HOXA1/TBX1	3
BP	GO:0099590	neurotransmitter receptor internalization	3/592	23/18723	0.0348123	0.157911	0.124325	CACNG2/CACNG5/ITGB3	3
BP	GO:0071214	cellular response to abiotic stimulus	17/592	331/18723	0.0348228	0.157911	0.124325	AQP1/AQP5/AURKB/BDKRB2/CARD16/COL1A1/EGFR/HAMP/MMP1/MMP7/MMP9/NAMPT/NOX4/PBK/RAD51/TIMP1/TLR8	17
BP	GO:0104004	cellular response to environmental stimulus	17/592	331/18723	0.0348228	0.157911	0.124325	AQP1/AQP5/AURKB/BDKRB2/CARD16/COL1A1/EGFR/HAMP/MMP1/MMP7/MMP9/NAMPT/NOX4/PBK/RAD51/TIMP1/TLR8	17
BP	GO:0031016	pancreas development	6/592	77/18723	0.0349223	0.158035	0.124422	ANXA1/IGF2/IL6/MET/NKX3-2/NKX6-1	6
BP	GO:0048644	muscle organ morphogenesis	6/592	77/18723	0.0349223	0.158035	0.124422	EFEMP2/LIF/NKX2-5/SHOX2/TBX1/TGFB2	6
BP	GO:0045637	regulation of myeloid cell differentiation	12/592	210/18723	0.0353547	0.159827	0.125833	CSF3/H4C3/HOXA5/HOXA7/HOXA9/HOXB8/LIF/LILRB3/LOX/LTF/ROR2/RUNX1	12
BP	GO:0007018	microtubule-based movement	19/592	382/18723	0.0354126	0.159923	0.125909	CENPE/CFAP100/CFAP45/CFAP73/DLGAP5/DNAI3/DRC1/JHY/KIF14/KIF18A/KIF20A/KIF23/KIF2C/KIF4A/KIFC1/ROPN1L/RSPH4A/TEKT1/ZMYND10	19
BP	GO:0070301	cellular response to hydrogen peroxide	7/592	98/18723	0.0357573	0.161313	0.127003	ANXA1/AQP1/CDK1/HGF/IL6/MET/PDGFD	7
BP	GO:0035904	aorta development	5/592	58/18723	0.0360538	0.16215	0.127662	EFEMP2/LOX/LOXL1/TBX1/TGFB2	5
BP	GO:0042743	hydrogen peroxide metabolic process	5/592	58/18723	0.0360538	0.16215	0.127662	EGFR/HBA1/HP/PXDNL/SOD2	5
BP	GO:1902808	positive regulation of cell cycle G1/S phase transition	5/592	58/18723	0.0360538	0.16215	0.127662	ANXA1/CDC6/EGFR/FAM83D/GLI1	5
BP	GO:0043491	protein kinase B signaling	12/592	211/18723	0.0364603	0.163809	0.128969	CAVIN3/CCL5/CHI3L1/CSF3/EGFR/FAM110C/GDF15/IGF2/LOX/MET/NTRK1/THBS1	12
BP	GO:0045927	positive regulation of growth	14/592	259/18723	0.0365167	0.163894	0.129035	CCNB1/CDK1/CRABP2/EGFR/FN1/GLI1/HAMP/IGF2/MMP14/MYOD1/S100A8/S100A9/TGFB2/VEGFA	14
BP	GO:0048593	camera-type eye morphogenesis	8/592	120/18723	0.0367335	0.16453	0.129536	ALDH1A3/AQP5/COL8A1/LCTL/STRA6/TWIST1/VEGFA/WNT16	8
BP	GO:0051897	positive regulation of protein kinase B signaling	8/592	120/18723	0.0367335	0.16453	0.129536	CHI3L1/CSF3/EGFR/FAM110C/GDF15/IGF2/MET/THBS1	8
BP	GO:2000142	regulation of DNA-templated transcription, initiation	4/592	40/18723	0.0368353	0.164777	0.12973	CDK4/FOSL1/NKX2-5/TWIST1	4
BP	GO:0061045	negative regulation of wound healing	6/592	78/18723	0.0368639	0.164777	0.12973	ANXA2/PLAT/PLAU/SERPINE1/SERPING1/THBS1	6
BP	GO:1901653	cellular response to peptide	18/592	359/18723	0.0372978	0.16479	0.129741	BRIP1/CASP4/CCNA2/CDC6/CDK4/FCGR2B/FPR2/GDF15/GJB2/GRB14/IGF2/NAMPT/NKX6-1/RARRES2/SOCS1/SOCS2/SOCS3/VIM	18
BP	GO:0007631	feeding behavior	7/592	99/18723	0.0374751	0.16479	0.129741	EN1/GAL/GDF15/HAND2/NPY2R/PRLHR/STRA6	7
BP	GO:0021549	cerebellum development	7/592	99/18723	0.0374751	0.16479	0.129741	CD3E/EN1/FCGR2B/GLI1/KIF14/LHX5/MDK	7
BP	GO:0031341	regulation of cell killing	7/592	99/18723	0.0374751	0.16479	0.129741	CFH/CXCL6/FCGR2B/HLA-DRA/IL7R/NOS2/PRF1	7
BP	GO:0051153	regulation of striated muscle cell differentiation	7/592	99/18723	0.0374751	0.16479	0.129741	DKK1/HAMP/MMP14/MYOD1/NKX2-5/SHOX2/TBX1	7
BP	GO:0110149	regulation of biomineralization	7/592	99/18723	0.0374751	0.16479	0.129741	ASPN/CYP27B1/FBLN7/LTF/MGP/OSR2/TWIST1	7
BP	GO:0001915	negative regulation of T cell mediated cytotoxicity	2/592	10/18723	0.037959	0.16479	0.129741	FCGR2B/IL7R	2
BP	GO:0002887	negative regulation of myeloid leukocyte mediated immunity	2/592	10/18723	0.037959	0.16479	0.129741	FCGR2B/IL13RA2	2
BP	GO:0015696	ammonium transport	2/592	10/18723	0.037959	0.16479	0.129741	AQP1/RHBG	2
BP	GO:0021940	positive regulation of cerebellar granule cell precursor proliferation	2/592	10/18723	0.037959	0.16479	0.129741	GLI1/LHX5	2
BP	GO:0031055	chromatin remodeling at centromere	2/592	10/18723	0.037959	0.16479	0.129741	HJURP/OIP5	2
BP	GO:0031340	positive regulation of vesicle fusion	2/592	10/18723	0.037959	0.16479	0.129741	ANXA1/ANXA2	2
BP	GO:0034356	NAD biosynthesis via nicotinamide riboside salvage pathway	2/592	10/18723	0.037959	0.16479	0.129741	NAMPT/NNMT	2
BP	GO:0034756	regulation of iron ion transport	2/592	10/18723	0.037959	0.16479	0.129741	HAMP/HFE	2
BP	GO:0035646	endosome to melanosome transport	2/592	10/18723	0.037959	0.16479	0.129741	RAB32/RAB38	2
BP	GO:0042045	epithelial fluid transport	2/592	10/18723	0.037959	0.16479	0.129741	AQP1/SCNN1B	2
BP	GO:0042368	vitamin D biosynthetic process	2/592	10/18723	0.037959	0.16479	0.129741	CYP27B1/SNAI1	2
BP	GO:0043485	endosome to pigment granule transport	2/592	10/18723	0.037959	0.16479	0.129741	RAB32/RAB38	2
BP	GO:0044848	biological phase	2/592	10/18723	0.037959	0.16479	0.129741	GAL/TGFB2	2
BP	GO:0048755	branching morphogenesis of a nerve	2/592	10/18723	0.037959	0.16479	0.129741	DLX2/SHOX2	2
BP	GO:0048757	pigment granule maturation	2/592	10/18723	0.037959	0.16479	0.129741	RAB32/RAB38	2
BP	GO:0051918	negative regulation of fibrinolysis	2/592	10/18723	0.037959	0.16479	0.129741	SERPINE1/THBS1	2
BP	GO:0060525	prostate glandular acinus development	2/592	10/18723	0.037959	0.16479	0.129741	HOXB13/HOXD13	2
BP	GO:0072378	blood coagulation, fibrin clot formation	2/592	10/18723	0.037959	0.16479	0.129741	F13A1/FN1	2
BP	GO:0072488	ammonium transmembrane transport	2/592	10/18723	0.037959	0.16479	0.129741	AQP1/RHBG	2
BP	GO:1901993	regulation of meiotic cell cycle phase transition	2/592	10/18723	0.037959	0.16479	0.129741	CDC25C/TTK	2
BP	GO:1902023	L-arginine transport	2/592	10/18723	0.037959	0.16479	0.129741	SLC11A1/SLC7A3	2
BP	GO:1903867	extraembryonic membrane development	2/592	10/18723	0.037959	0.16479	0.129741	E2F7/E2F8	2
BP	GO:1904668	positive regulation of ubiquitin protein ligase activity	2/592	10/18723	0.037959	0.16479	0.129741	CDC20/UBE2C	2
BP	GO:0031023	microtubule organizing center organization	9/592	143/18723	0.0380458	0.165003	0.129909	AURKA/CDK1/FOXJ1/NDC80/NEK2/PCLAF/SGO1/STIL/WDR62	9
BP	GO:0046578	regulation of Ras protein signal transduction	11/592	189/18723	0.0382341	0.165591	0.130371	COL3A1/F2RL2/FOXM1/GPR65/KIF14/MET/NTRK1/SPRY1/SPRY4/TGFB2/TRIM67	11
BP	GO:0002455	humoral immune response mediated by circulating immunoglobulin	8/592	121/18723	0.0382948	0.165591	0.130371	C1R/C1RL/C1S/CFI/EXO1/FCGR2B/FOXJ1/SERPING1	8
BP	GO:1904019	epithelial cell apoptotic process	8/592	121/18723	0.0382948	0.165591	0.130371	CD248/E2F2/IL6/KRT18/MDK/SERPINE1/SFRP4/THBS1	8
BP	GO:0002820	negative regulation of adaptive immune response	5/592	59/18723	0.0384085	0.165919	0.130629	FCGR2B/FOXJ1/HFE/IL4I1/IL7R	5
BP	GO:0006029	proteoglycan metabolic process	6/592	79/18723	0.0388733	0.167285	0.131705	BGN/COL2A1/CYTL1/HS3ST3B1/NDST4/SLC2A10	6
BP	GO:0003148	outflow tract septum morphogenesis	3/592	24/18723	0.0388777	0.167285	0.131705	NKX2-5/TBX1/TGFB2	3
BP	GO:0009219	pyrimidine deoxyribonucleotide metabolic process	3/592	24/18723	0.0388777	0.167285	0.131705	DPYD/TYMP/TYMS	3
BP	GO:0040037	negative regulation of fibroblast growth factor receptor signaling pathway	3/592	24/18723	0.0388777	0.167285	0.131705	SPRY1/SPRY4/THBS1	3
BP	GO:0044786	cell cycle DNA replication	4/592	41/18723	0.0398338	0.170394	0.134153	CDC45/E2F7/E2F8/RAD51	4
BP	GO:0048286	lung alveolus development	4/592	41/18723	0.0398338	0.170394	0.134153	HOXA5/LIF/MMP12/STRA6	4
BP	GO:0050856	regulation of T cell receptor signaling pathway	4/592	41/18723	0.0398338	0.170394	0.134153	GBP1/KCNN4/LCK/LGALS3	4
BP	GO:0055023	positive regulation of cardiac muscle tissue growth	4/592	41/18723	0.0398338	0.170394	0.134153	CCNB1/CDK1/GLI1/HAMP	4
BP	GO:0071634	regulation of transforming growth factor beta production	4/592	41/18723	0.0398338	0.170394	0.134153	FN1/LUM/TGFB2/THBS1	4
BP	GO:1902622	regulation of neutrophil migration	4/592	41/18723	0.0398338	0.170394	0.134153	CXCL8/DPP4/MDK/SLAMF8	4
BP	GO:0051928	positive regulation of calcium ion transport	8/592	122/18723	0.0398999	0.170445	0.134193	CCL5/CXCL10/CXCL11/CXCL9/LGALS3/LILRA5/STAC/STC1	8
BP	GO:0000082	G1/S transition of mitotic cell cycle	12/592	214/18723	0.0399238	0.170445	0.134193	ANXA1/BCAT1/CDC6/CDK4/CDKN2C/CDKN3/E2F7/EGFR/GTSE1/IQGAP3/KIF14/WEE1	12
BP	GO:0001558	regulation of cell growth	20/592	414/18723	0.0407129	0.173645	0.136712	CDKN2C/CISH/CRABP2/CYP27B1/DRAXIN/EGFR/FBLN5/FN1/HAMP/KIF14/MMP14/NKX6-1/PSRC1/S100A8/S100A9/SEMA3F/SOCS2/SPP1/TGFB2/VEGFA	20
BP	GO:0006081	cellular aldehyde metabolic process	5/592	60/18723	0.0408551	0.173743	0.13679	ABCA4/ALDH1A3/ALDH3A1/RDH10/SCNN1B	5
BP	GO:0031102	neuron projection regeneration	5/592	60/18723	0.0408551	0.173743	0.13679	ADM/FOLR1/HGF/SPP1/TNC	5
BP	GO:0060038	cardiac muscle cell proliferation	5/592	60/18723	0.0408551	0.173743	0.13679	CCNB1/CDK1/GLI1/RUNX1/TGFB2	5
BP	GO:0007422	peripheral nervous system development	6/592	80/18723	0.040951	0.173982	0.136978	CDK1/HAND2/HOXD10/HOXD9/NCMAP/RUNX1	6
BP	GO:0006576	cellular biogenic amine metabolic process	7/592	101/18723	0.0410714	0.174324	0.137247	HAND2/IDO1/IL4I1/MOXD1/NNMT/TDO2/TGFB2	7
BP	GO:0002822	regulation of adaptive immune response based on somatic recombination of immune receptors built from immunoglobulin superfamily domains	10/592	168/18723	0.0411761	0.1746	0.137464	ANXA1/CLCF1/FCGR2B/FOXJ1/HFE/HLA-DRA/IL4I1/IL6/IL7R/SLC11A1	10
BP	GO:0010811	positive regulation of cell-substrate adhesion	8/592	123/18723	0.0415492	0.17575	0.13837	CD3E/COL8A1/EFEMP2/FN1/MDK/NPNT/NPY2R/VEGFA	8
BP	GO:0031570	DNA integrity checkpoint signaling	8/592	123/18723	0.0415492	0.17575	0.13837	BRIP1/CDC45/CDC6/CDK1/CLSPN/DTL/GTSE1/ORC1	8
BP	GO:0016032	viral process	20/592	415/18723	0.041568	0.17575	0.13837	ANPEP/APOBEC3B/CCL5/CDK1/CLEC5A/CXCL8/DPP4/EGFR/ISG20/ITGA5/ITGB3/LGALS1/LTF/MX1/OAS1/OASL/PLSCR1/PTX3/SLPI/TOP2A	20
BP	GO:0021575	hindbrain morphogenesis	4/592	42/18723	0.0429673	0.180444	0.142065	GLI1/GSX2/KIF14/LHX5	4
BP	GO:0032467	positive regulation of cytokinesis	4/592	42/18723	0.0429673	0.180444	0.142065	AURKB/CDC6/KIF14/KIF23	4
BP	GO:1904037	positive regulation of epithelial cell apoptotic process	4/592	42/18723	0.0429673	0.180444	0.142065	CD248/IL6/SFRP4/THBS1	4
BP	GO:2000404	regulation of T cell migration	4/592	42/18723	0.0429673	0.180444	0.142065	CCL20/CCL5/CXCL10/CXCL13	4
BP	GO:0030512	negative regulation of transforming growth factor beta receptor signaling pathway	6/592	81/18723	0.0430976	0.180444	0.142065	ASPN/HTRA3/SLC2A10/SPRY1/VASN/WFIKKN2	6
BP	GO:2000106	regulation of leukocyte apoptotic process	6/592	81/18723	0.0430976	0.180444	0.142065	ANXA1/AURKB/CCL5/IDO1/IL7R/LGALS3	6
BP	GO:0010996	response to auditory stimulus	3/592	25/18723	0.0431729	0.180444	0.142065	CXCL10/MDK/STRA6	3
BP	GO:0032331	negative regulation of chondrocyte differentiation	3/592	25/18723	0.0431729	0.180444	0.142065	ADAMTS7/CCN4/NKX3-2	3
BP	GO:0048143	astrocyte activation	3/592	25/18723	0.0431729	0.180444	0.142065	EGFR/FPR2/IL6	3
BP	GO:0051307	meiotic chromosome separation	3/592	25/18723	0.0431729	0.180444	0.142065	ESPL1/TOP2A/TTK	3
BP	GO:0060740	prostate gland epithelium morphogenesis	3/592	25/18723	0.0431729	0.180444	0.142065	HOXB13/HOXD13/TNC	3
BP	GO:1901623	regulation of lymphocyte chemotaxis	3/592	25/18723	0.0431729	0.180444	0.142065	CCL5/CXCL10/CXCL13	3
BP	GO:0097237	cellular response to toxic substance	8/592	124/18723	0.0432432	0.180565	0.14216	ALOX5AP/FBLN5/GPX8/HBA1/HP/PXDNL/S100A9/SOD2	8
BP	GO:0040014	regulation of multicellular organism growth	5/592	61/18723	0.0433939	0.180677	0.142249	CDK4/GDF15/IGF2/PLAC8/SOCS2	5
BP	GO:0043030	regulation of macrophage activation	5/592	61/18723	0.0433939	0.180677	0.142249	FCGR2B/HAMP/IL6/TAFA3/THBS1	5
BP	GO:2000401	regulation of lymphocyte migration	5/592	61/18723	0.0433939	0.180677	0.142249	CCL20/CCL5/CXCL10/CXCL13/MSN	5
BP	GO:0032760	positive regulation of tumor necrosis factor production	7/592	103/18723	0.0448849	0.186013	0.146449	CD2/IL6/LILRA5/OAS1/SPON2/THBS1/TWIST1	7
BP	GO:0046425	regulation of receptor signaling pathway via JAK-STAT	7/592	103/18723	0.0448849	0.186013	0.146449	CCL5/IL6/LIF/OCIAD2/SOCS1/SOCS2/SOCS3	7
BP	GO:0045088	regulation of innate immune response	12/592	218/18723	0.0448918	0.186013	0.146449	CCL5/FCGR2B/FPR2/GBP5/MMP12/OAS1/PLA2G5/PLSCR1/SERPING1/SLAMF8/SOCS1/TLR8	12
BP	GO:0002645	positive regulation of tolerance induction	2/592	11/18723	0.0454405	0.186013	0.146449	CD3E/FOXJ1	2
BP	GO:0002924	negative regulation of humoral immune response mediated by circulating immunoglobulin	2/592	11/18723	0.0454405	0.186013	0.146449	FCGR2B/FOXJ1	2
BP	GO:0007144	female meiosis I	2/592	11/18723	0.0454405	0.186013	0.146449	AURKA/CCNB2	2
BP	GO:0009120	deoxyribonucleoside metabolic process	2/592	11/18723	0.0454405	0.186013	0.146449	DPYD/TK1	2
BP	GO:0021561	facial nerve development	2/592	11/18723	0.0454405	0.186013	0.146449	HOXB2/SEMA3F	2
BP	GO:0021604	cranial nerve structural organization	2/592	11/18723	0.0454405	0.186013	0.146449	HOXB2/SEMA3F	2
BP	GO:0021610	facial nerve morphogenesis	2/592	11/18723	0.0454405	0.186013	0.146449	HOXB2/SEMA3F	2
BP	GO:0021889	olfactory bulb interneuron differentiation	2/592	11/18723	0.0454405	0.186013	0.146449	DLX5/GSX2	2
BP	GO:0033690	positive regulation of osteoblast proliferation	2/592	11/18723	0.0454405	0.186013	0.146449	CTHRC1/LTF	2
BP	GO:0043589	skin morphogenesis	2/592	11/18723	0.0454405	0.186013	0.146449	COL1A1/COL1A2	2
BP	GO:0048103	somatic stem cell division	2/592	11/18723	0.0454405	0.186013	0.146449	HOXB4/TGFB2	2
BP	GO:0048853	forebrain morphogenesis	2/592	11/18723	0.0454405	0.186013	0.146449	GSX2/OTX1	2
BP	GO:0051798	positive regulation of hair follicle development	2/592	11/18723	0.0454405	0.186013	0.146449	GAL/TGFB2	2
BP	GO:0070189	kynurenine metabolic process	2/592	11/18723	0.0454405	0.186013	0.146449	IDO1/TDO2	2
BP	GO:0090660	cerebrospinal fluid circulation	2/592	11/18723	0.0454405	0.186013	0.146449	CFAP45/JHY	2
BP	GO:0048469	cell maturation	10/592	171/18723	0.0455071	0.186111	0.146527	AURKA/CCNB1/HOXA5/HOXB13/KCNIP2/KIF14/NKX6-1/ROPN1L/TYMS/VEGFA	10
BP	GO:0032613	interleukin-10 production	5/592	62/18723	0.0460254	0.187514	0.147631	FCGR2B/HGF/IL6/LILRA5/PDCD1LG2	5
BP	GO:0032653	regulation of interleukin-10 production	5/592	62/18723	0.0460254	0.187514	0.147631	FCGR2B/HGF/IL6/LILRA5/PDCD1LG2	5
BP	GO:0060393	regulation of pathway-restricted SMAD protein phosphorylation	5/592	62/18723	0.0460254	0.187514	0.147631	DKK1/GDF15/HFE/TGFB2/TTK	5
BP	GO:0060675	ureteric bud morphogenesis	5/592	62/18723	0.0460254	0.187514	0.147631	HOXA11/HOXB7/HOXD11/NPNT/VEGFA	5
BP	GO:0097191	extrinsic apoptotic signaling pathway	12/592	219/18723	0.0461977	0.187514	0.147631	BCL2A1/CD70/COL2A1/EYA4/G0S2/HGF/KRT18/LGALS3/SERPINE1/TGFB2/THBS1/TNFRSF12A	12
BP	GO:0010171	body morphogenesis	4/592	43/18723	0.0462356	0.187514	0.147631	COL1A1/DLX5/STRA6/TBX1	4
BP	GO:0045840	positive regulation of mitotic nuclear division	4/592	43/18723	0.0462356	0.187514	0.147631	AURKA/DLGAP5/ESPL1/IGF2	4
BP	GO:0046636	negative regulation of alpha-beta T cell activation	4/592	43/18723	0.0462356	0.187514	0.147631	ANXA1/HFE/RUNX1/SOCS1	4
BP	GO:0071604	transforming growth factor beta production	4/592	43/18723	0.0462356	0.187514	0.147631	FN1/LUM/TGFB2/THBS1	4
BP	GO:0022600	digestive system process	7/592	104/18723	0.0468741	0.189927	0.149531	AQP1/AQP5/HAMP/KCNN4/SERPINA3/TFF3/TYMP	7
BP	GO:0048678	response to axon injury	6/592	83/18723	0.0475991	0.191303	0.150615	CDK1/FOLR1/LGALS1/NTRK1/SPP1/TNC	6
BP	GO:0050672	negative regulation of lymphocyte proliferation	6/592	83/18723	0.0475991	0.191303	0.150615	FCGR2B/FOXJ1/GAL/IL2RA/IL4I1/PDCD1LG2	6
BP	GO:0051604	protein maturation	15/592	294/18723	0.0476468	0.191303	0.150615	ADAMTS3/C1R/C1RL/CARD16/CASP4/ENPEP/HP/IL1R2/MMP14/PLAT/PLAU/RUNX1/SERPINE1/SERPINH1/THBS1	15
BP	GO:0009435	NAD biosynthetic process	3/592	26/18723	0.0476946	0.191303	0.150615	IDO1/NAMPT/NNMT	3
BP	GO:0033598	mammary gland epithelial cell proliferation	3/592	26/18723	0.0476946	0.191303	0.150615	AREG/HOXA5/IQGAP3	3
BP	GO:0046639	negative regulation of alpha-beta T cell differentiation	3/592	26/18723	0.0476946	0.191303	0.150615	ANXA1/RUNX1/SOCS1	3
BP	GO:0050926	regulation of positive chemotaxis	3/592	26/18723	0.0476946	0.191303	0.150615	ANGPT2/CXCL8/VEGFA	3
BP	GO:0060669	embryonic placenta morphogenesis	3/592	26/18723	0.0476946	0.191303	0.150615	ADM/IGF2/SOCS3	3
BP	GO:1904353	regulation of telomere capping	3/592	26/18723	0.0476946	0.191303	0.150615	AURKB/NEK2/PKIB	3
BP	GO:2000050	regulation of non-canonical Wnt signaling pathway	3/592	26/18723	0.0476946	0.191303	0.150615	DKK1/PLEKHA4/SFRP4	3
BP	GO:2000108	positive regulation of leukocyte apoptotic process	3/592	26/18723	0.0476946	0.191303	0.150615	ANXA1/CCL5/IDO1	3
BP	GO:0051099	positive regulation of binding	10/592	173/18723	0.0485596	0.194594	0.153206	ANXA2/CSF3/CTHRC1/HAND2/HFE/MET/MMP9/MYOD1/PLAUR/TWIST1	10
BP	GO:0050854	regulation of antigen receptor-mediated signaling pathway	5/592	63/18723	0.04875	0.194822	0.153385	FCGR2B/GBP1/KCNN4/LCK/LGALS3	5
BP	GO:0072171	mesonephric tubule morphogenesis	5/592	63/18723	0.04875	0.194822	0.153385	HOXA11/HOXB7/HOXD11/NPNT/VEGFA	5
BP	GO:2000242	negative regulation of reproductive process	5/592	63/18723	0.04875	0.194822	0.153385	LIF/PLAT/SNAI1/TIMP1/TTK	5
BP	GO:0002066	columnar/cuboidal epithelial cell development	4/592	44/18723	0.0496385	0.197292	0.155329	HOXA5/NKX3-2/NKX6-1/TYMS	4
BP	GO:0006775	fat-soluble vitamin metabolic process	4/592	44/18723	0.0496385	0.197292	0.155329	CRABP1/CYP27B1/RBP1/SNAI1	4
BP	GO:0007528	neuromuscular junction development	4/592	44/18723	0.0496385	0.197292	0.155329	CACNG2/CHRNA1/COL4A1/TNC	4
BP	GO:0009262	deoxyribonucleotide metabolic process	4/592	44/18723	0.0496385	0.197292	0.155329	DPYD/RRM2/TYMP/TYMS	4
BP	GO:0046006	regulation of activated T cell proliferation	4/592	44/18723	0.0496385	0.197292	0.155329	IGF2/IGFBP2/IL2RA/PDCD1LG2	4
BP	GO:0046427	positive regulation of receptor signaling pathway via JAK-STAT	4/592	44/18723	0.0496385	0.197292	0.155329	CCL5/IL6/OCIAD2/SOCS1	4
BP	GO:0032945	negative regulation of mononuclear cell proliferation	6/592	84/18723	0.0499548	0.198189	0.156036	FCGR2B/FOXJ1/GAL/IL2RA/IL4I1/PDCD1LG2	6
BP	GO:0098586	cellular response to virus	6/592	84/18723	0.0499548	0.198189	0.156036	CCL5/CXCL10/IL6/MMP12/OAS1/OASL	6
CC	GO:0062023	collagen-containing extracellular matrix	62/615	425/19550	2.8059e-24	1.17848e-21	9.83542e-22	ADAMDEC1/ADAMTS20/ADAMTS3/AEBP1/ANGPT2/ANXA1/ANXA2/ASPN/BGN/COL15A1/COL1A1/COL1A2/COL2A1/COL3A1/COL4A1/COL4A2/COL5A1/COL5A2/COL6A2/COL6A3/COL8A1/CTHRC1/EFEMP2/EMILIN2/EMILIN3/F13A1/FBLN5/FMOD/FN1/GDF15/HSPG2/LAMB1/LGALS1/LGALS3/LOXL1/LOXL2/LUM/MDK/MFAP2/MGP/MMP9/MXRA5/NPNT/PCOLCE/PLSCR1/POSTN/RARRES2/S100A4/S100A8/S100A9/SERPINA1/SERPINA3/SERPINE1/SERPING1/SERPINH1/SLPI/SRPX2/TGFB2/TGFBI/THBS1/TI…	62
CC	GO:0000775	chromosome, centromeric region	28/615	198/19550	2.81185e-11	5.90489e-09	4.92814e-09	AURKB/BIRC5/BUB1/BUB1B/CCNB1/CDCA8/CENPA/CENPE/CENPF/CENPK/CENPU/ERCC6L/ESCO2/HJURP/KIF18A/KIF2C/NCAPG/NDC80/NEK2/NUF2/OIP5/SGO1/SKA1/SKA3/SNAI1/SPC24/TOP2A/TTK	28
CC	GO:0000779	condensed chromosome, centromeric region	23/615	144/19550	1.40458e-10	1.59443e-08	1.33069e-08	AURKB/BIRC5/BUB1/BUB1B/CCNB1/CENPA/CENPE/CENPF/CENPK/CENPU/ERCC6L/HJURP/KIF18A/KIF2C/NCAPG/NDC80/NEK2/NUF2/SGO1/SKA1/SKA3/SPC24/TTK	23
CC	GO:0005581	collagen trimer	18/615	87/19550	1.81252e-10	1.59443e-08	1.33069e-08	COL15A1/COL1A1/COL1A2/COL2A1/COL3A1/COL4A1/COL4A2/COL5A1/COL5A2/COL6A2/COL6A3/COL8A1/CTHRC1/EMILIN2/LOX/LUM/MARCO/MSR1	18
CC	GO:0000776	kinetochore	22/615	134/19550	2.04491e-10	1.59443e-08	1.33069e-08	AURKB/BIRC5/BUB1/BUB1B/CCNB1/CENPA/CENPE/CENPF/CENPK/CENPU/ERCC6L/HJURP/KIF18A/KIF2C/NDC80/NEK2/NUF2/SGO1/SKA1/SKA3/SPC24/TTK	22
CC	GO:0098644	complex of collagen trimers	10/615	21/19550	2.27776e-10	1.59443e-08	1.33069e-08	COL1A1/COL1A2/COL2A1/COL3A1/COL4A1/COL4A2/COL5A1/COL5A2/COL8A1/LUM	10
CC	GO:0005788	endoplasmic reticulum lumen	34/615	313/19550	3.43506e-10	2.06104e-08	1.72011e-08	ADAMTS7/APOL1/ARSJ/COL15A1/COL1A1/COL1A2/COL2A1/COL3A1/COL4A1/COL4A2/COL5A1/COL5A2/COL6A2/COL6A3/COL8A1/CP/ERP27/F5/FN1/FSTL1/GPX8/IGFBP3/IL6/LAMB1/LGALS1/PDGFD/PLAUR/SERPINA1/SERPING1/SERPINH1/SPP1/THBS1/TIMP1/TNC	34
CC	GO:0005819	spindle	38/615	391/19550	7.87906e-10	4.13651e-08	3.45227e-08	ASPM/AURKA/AURKB/BIRC5/BUB1B/CAPN6/CCNB1/CDC20/CDC6/CDCA8/CDK1/CENPE/CENPF/CKAP2L/DLGAP5/ESPL1/FAM110C/FAM83D/HASPIN/KIF14/KIF18A/KIF20A/KIF23/KIF2C/KIF4A/KIFC1/NEK2/PSRC1/PTPN7/RASSF10/SGO1/SHCBP1/SKA1/SKA3/TACC3/TPX2/TTK/WDR62	38
CC	GO:0031983	vesicle lumen	33/615	327/19550	4.09647e-09	1.91169e-07	1.59547e-07	ACTN1/ANXA2/CHI3L1/EGFR/F13A1/F5/FABP5/FN1/HGF/HK3/HP/HSPA6/IGF2/LTF/LYZ/PLAC8/PTX3/RARRES2/RNASE2/S100A11/S100A12/S100A8/S100A9/SERPINA1/SERPINA3/SERPINE1/SERPING1/SLPI/TGFB2/THBS1/TIMP1/TTR/VEGFA	33
CC	GO:0005604	basement membrane	17/615	96/19550	7.18732e-09	3.01868e-07	2.51935e-07	ANXA2/COL15A1/COL2A1/COL4A1/COL4A2/COL5A1/COL8A1/EFEMP2/FN1/HSPG2/LAMB1/LOXL1/LOXL2/NPNT/TGFBI/TIMP1/TNC	17
CC	GO:0034774	secretory granule lumen	32/615	322/19550	1.02427e-08	3.91085e-07	3.26394e-07	ACTN1/ANXA2/CHI3L1/F13A1/F5/FABP5/FN1/HGF/HK3/HP/HSPA6/IGF2/LTF/LYZ/PLAC8/PTX3/RARRES2/RNASE2/S100A11/S100A12/S100A8/S100A9/SERPINA1/SERPINA3/SERPINE1/SERPING1/SLPI/TGFB2/THBS1/TIMP1/TTR/VEGFA	32
CC	GO:0060205	cytoplasmic vesicle lumen	32/615	325/19550	1.28074e-08	4.48259e-07	3.74111e-07	ACTN1/ANXA2/CHI3L1/F13A1/F5/FABP5/FN1/HGF/HK3/HP/HSPA6/IGF2/LTF/LYZ/PLAC8/PTX3/RARRES2/RNASE2/S100A11/S100A12/S100A8/S100A9/SERPINA1/SERPINA3/SERPINE1/SERPING1/SLPI/TGFB2/THBS1/TIMP1/TTR/VEGFA	32
CC	GO:0031093	platelet alpha granule lumen	14/615	67/19550	1.68716e-08	5.45084e-07	4.5492e-07	ACTN1/F13A1/F5/FN1/HGF/IGF2/SERPINA1/SERPINA3/SERPINE1/SERPING1/TGFB2/THBS1/TIMP1/VEGFA	14
CC	GO:0005583	fibrillar collagen trimer	7/615	12/19550	2.03482e-08	5.69749e-07	4.75505e-07	COL1A1/COL1A2/COL2A1/COL3A1/COL5A1/COL5A2/LUM	7
CC	GO:0098643	banded collagen fibril	7/615	12/19550	2.03482e-08	5.69749e-07	4.75505e-07	COL1A1/COL1A2/COL2A1/COL3A1/COL5A1/COL5A2/LUM	7
CC	GO:0098687	chromosomal region	32/615	348/19550	6.45314e-08	1.69395e-06	1.41375e-06	AURKB/BIRC5/BUB1/BUB1B/CCNB1/CDCA8/CDK1/CENPA/CENPE/CENPF/CENPK/CENPU/ERCC6L/ESCO2/H4C3/HJURP/KIF18A/KIF2C/NCAPG/NDC80/NEK2/NUF2/OIP5/ORC1/RAD51/SGO1/SKA1/SKA3/SNAI1/SPC24/TOP2A/TTK	32
CC	GO:0031091	platelet alpha granule	15/615	91/19550	1.48286e-07	3.66352e-06	3.05753e-06	ACTN1/F13A1/F5/FN1/HGF/IGF2/ITGB3/SERPINA1/SERPINA3/SERPINE1/SERPING1/TGFB2/THBS1/TIMP1/VEGFA	15
CC	GO:0000793	condensed chromosome	25/615	244/19550	2.36143e-07	5.51e-06	4.59858e-06	AURKB/BIRC5/BUB1/BUB1B/CCNB1/CENPA/CENPE/CENPF/CENPK/CENPU/ERCC6L/HJURP/KIF18A/KIF2C/NCAPG/NDC80/NEK2/NUF2/RAD51/SGO1/SKA1/SKA3/SPC24/TOP2A/TTK	25
CC	GO:0000940	outer kinetochore	6/615	12/19550	7.43537e-07	1.64361e-05	1.37173e-05	BUB1B/CCNB1/CENPF/NDC80/SKA1/SKA3	6
CC	GO:0072562	blood microparticle	17/615	146/19550	3.56502e-06	7.48655e-05	6.24817e-05	ACTG2/APOL1/C1R/C1RL/C1S/CFH/CLIC1/CP/F13A1/FN1/HBA1/HP/HSPA6/JCHAIN/MSN/SERPINA3/SERPING1	17
CC	GO:0000922	spindle pole	18/615	170/19550	7.20449e-06	0.00014409	0.000120255	ASPM/AURKA/AURKB/CCNB1/CDC20/CDC6/CENPF/CKAP2L/DLGAP5/FAM110C/FAM83D/NEK2/PSRC1/RASSF10/SGO1/TACC3/TPX2/WDR62	18
CC	GO:0072686	mitotic spindle	17/615	161/19550	1.33463e-05	0.000254793	0.000212647	ASPM/AURKA/AURKB/CDC6/CDK1/CENPE/CKAP2L/ESPL1/FAM83D/KIF18A/KIF23/KIFC1/PTPN7/SKA1/SKA3/TACC3/TPX2	17
CC	GO:0005876	spindle microtubule	11/615	72/19550	1.44548e-05	0.000263957	0.000220295	AURKA/AURKB/BIRC5/CAPN6/CDK1/CENPE/KIF18A/KIF4A/PSRC1/SKA1/SKA3	11
CC	GO:0009897	external side of plasma membrane	30/615	421/19550	2.94297e-05	0.000515019	0.000429828	ANPEP/ANXA1/CD163/CD2/CD248/CD3D/CD3E/CD48/CXCL10/CXCL9/ENPEP/FCGR2B/FCGR3A/FOLR1/HFE/IL13RA2/IL2RA/IL2RB/IL7R/KRT18/MSR1/OSMR/PDCD1LG2/SCNN1B/SDC1/SLAMF9/THBS1/TLR8/TRPM8/ULBP3	30
CC	GO:0005874	microtubule	30/615	429/19550	4.1738e-05	0.000701199	0.000585211	ASPM/AURKA/AURKB/BIRC5/CAPN6/CDK1/CENPE/FAM110C/GAS2L3/GTSE1/KIF14/KIF18A/KIF20A/KIF23/KIF2C/KIF4A/KIFC1/MAP1LC3C/MX1/NEK2/PSRC1/ROR2/SAA1/SHROOM3/SKA1/SKA3/TEKT1/TPX2/TUBA1C/TUBB6	30
CC	GO:0030139	endocytic vesicle	25/615	336/19550	6.73266e-05	0.00108758	0.000907682	AREG/CACNG2/CD163/CD3D/CSF3/DPP4/EGFR/HBA1/HLA-DQA1/HLA-DQA2/HLA-DRA/HP/IL7R/LTF/MARCO/MSR1/PLA2G5/RAB32/RAB34/RAB38/ROR2/SAA1/SLC11A1/SLC18A3/VIM	25
CC	GO:0051233	spindle midzone	7/615	36/19550	0.000111101	0.00172823	0.00144236	AURKA/AURKB/CDC6/CDCA8/CENPE/KIF14/KIF18A	7
CC	GO:0030666	endocytic vesicle membrane	17/615	193/19550	0.000133564	0.00200346	0.00167206	AREG/CACNG2/CD163/CD3D/EGFR/HLA-DQA1/HLA-DQA2/HLA-DRA/IL7R/MARCO/MSR1/RAB32/RAB34/RAB38/ROR2/SLC11A1/SLC18A3	17
CC	GO:0030496	midbody	17/615	196/19550	0.000161	0.00233172	0.00194603	ANXA2/ASPM/AURKA/AURKB/BIRC5/CDCA8/CDK1/CENPE/CENPF/CEP55/KIF14/KIF20A/KIF23/KIF4A/NEK2/PSRC1/SHCBP1	17
CC	GO:0001772	immunological synapse	7/615	44/19550	0.000410271	0.00560814	0.00468048	CD3E/GZMA/HLA-DRA/IL4I1/LCK/LGALS3/VAV3	7
CC	GO:0030669	clathrin-coated endocytic vesicle membrane	9/615	72/19550	0.000413934	0.00560814	0.00468048	AREG/CD3D/EGFR/HLA-DQA1/HLA-DQA2/HLA-DRA/IL7R/ROR2/SLC18A3	9
CC	GO:0071682	endocytic vesicle lumen	5/615	23/19550	0.000636895	0.00835925	0.00697652	CSF3/HBA1/HP/LTF/SAA1	5
CC	GO:0010369	chromocenter	4/615	14/19550	0.000754693	0.00960518	0.00801635	AURKB/CDCA8/ESCO2/OIP5	4
CC	GO:0031528	microvillus membrane	5/615	27/19550	0.00137733	0.0166326	0.0138814	CA9/DPEP1/ITGB3/MSN/PDPN	5
CC	GO:0045177	apical part of cell	26/615	435/19550	0.00142122	0.0166326	0.0138814	ANXA1/AQP1/AQP5/ASPM/DPEP1/DPP4/EGFR/ENPEP/F2RL2/FN1/FOLR1/HAMP/HFE/IGFBP2/KCNE4/MSN/NOX4/OSMR/PDPN/PLAT/SCNN1B/SHROOM3/SLC16A3/SLC34A2/STC1/ZMYND10	26
CC	GO:0016324	apical plasma membrane	23/615	367/19550	0.00142565	0.0166326	0.0138814	ANXA1/AQP1/AQP5/ASPM/DPEP1/DPP4/EGFR/ENPEP/F2RL2/FN1/FOLR1/IGFBP2/KCNE4/MSN/NOX4/OSMR/PDPN/SCNN1B/SHROOM3/SLC16A3/SLC34A2/STC1/ZMYND10	23
CC	GO:0005875	microtubule associated complex	13/615	161/19550	0.00177023	0.0200945	0.0167706	ACTG2/AURKA/AURKB/BIRC5/CDCA8/DNAI3/DRC1/KIF14/KIF18A/KIF20A/KIF23/KIF2C/KIFC1	13
CC	GO:0000307	cyclin-dependent protein kinase holoenzyme complex	6/615	42/19550	0.0018917	0.0209083	0.0174498	CCNA2/CCNB1/CCNB2/CDK1/CDK4/CKS2	6
CC	GO:0070820	tertiary granule	13/615	164/19550	0.00208634	0.0224682	0.0187517	CD58/CD93/CLEC5A/FPR2/HP/LGALS3/LTF/LYZ/MMP9/PLAU/PTX3/SLC11A1/TNFAIP6	13
CC	GO:0045334	clathrin-coated endocytic vesicle	9/615	91/19550	0.00225212	0.0236473	0.0197357	AREG/CD3D/EGFR/HLA-DQA1/HLA-DQA2/HLA-DRA/IL7R/ROR2/SLC18A3	9
CC	GO:0005775	vacuolar lumen	13/615	174/19550	0.00349226	0.0357743	0.0298568	ANXA2/BGN/CSF3/FABP5/FMOD/HSPG2/LUM/LYZ/PLAC8/RNASE2/SDC1/SERPINA3/TTR	13
CC	GO:0030665	clathrin-coated vesicle membrane	10/615	116/19550	0.00363061	0.0363061	0.0303005	AREG/CD3D/EGFR/HLA-DQA1/HLA-DQA2/HLA-DRA/IL7R/RASSF9/ROR2/SLC18A3	10
CC	GO:0031258	lamellipodium membrane	4/615	22/19550	0.00451692	0.0441187	0.0368209	DPP4/ITGB3/PDPN/PLEK2	4
CC	GO:0005871	kinesin complex	6/615	50/19550	0.00463816	0.0442733	0.0369499	KIF14/KIF18A/KIF20A/KIF23/KIF2C/KIFC1	6
CC	GO:0045120	pronucleus	3/615	13/19550	0.00699914	0.0653253	0.0545196	AURKA/CCNA2/CENPF	3
CC	GO:1904724	tertiary granule lumen	6/615	55/19550	0.0074183	0.0677323	0.0565285	HP/LTF/LYZ/MMP9/PTX3/TNFAIP6	6
CC	GO:1990023	mitotic spindle midzone	3/615	14/19550	0.00870217	0.0777641	0.0649009	AURKB/CENPE/KIF18A	3
CC	GO:0031616	spindle pole centrosome	3/615	15/19550	0.0106268	0.0929845	0.0776036	AURKA/AURKB/DLGAP5	3
CC	GO:0005942	phosphatidylinositol 3-kinase complex	4/615	28/19550	0.010898	0.0934116	0.0779601	CISH/SOCS1/SOCS2/SOCS3	4
CC	GO:0044815	DNA packaging complex	9/615	117/19550	0.0116239	0.097641	0.0814899	CENPA/H1-4/H2AC20/H2BC11/H3C10/H3C2/H4C3/NCAPG/NCAPH	9
CC	GO:0030662	coated vesicle membrane	12/615	181/19550	0.012223	0.10066	0.0840092	AREG/CD3D/EGFR/FOLR1/HLA-DQA1/HLA-DQA2/HLA-DRA/IL7R/KDELR3/RASSF9/ROR2/SLC18A3	12
CC	GO:0042581	specific granule	11/615	160/19550	0.0125077	0.101024	0.0843132	CD93/CHI3L1/CLEC5A/FPR2/HP/LTF/LYZ/PLAU/PLAUR/PTX3/SLPI	11
CC	GO:0035580	specific granule lumen	6/615	62/19550	0.013095	0.103771	0.0866063	CHI3L1/HP/LTF/LYZ/PTX3/SLPI	6
CC	GO:0005925	focal adhesion	22/615	418/19550	0.0133978	0.104205	0.0869682	ACTN1/ADGRE5/ANXA1/DPP4/EGFR/FBLIM1/FBLN7/FLNC/HSPG2/ITGA5/ITGB3/KIF23/MMP14/MRC2/MSN/NOX4/PDLIM1/PLAU/PLAUR/SPRY4/TNC/VIM	22
CC	GO:0042613	MHC class II protein complex	3/615	17/19550	0.0151594	0.115763	0.0966139	HLA-DQA1/HLA-DQA2/HLA-DRA	3
CC	GO:0030055	cell-substrate junction	22/615	425/19550	0.0159296	0.119472	0.0997094	ACTN1/ADGRE5/ANXA1/DPP4/EGFR/FBLIM1/FBLN7/FLNC/HSPG2/ITGA5/ITGB3/KIF23/MMP14/MRC2/MSN/NOX4/PDLIM1/PLAU/PLAUR/SPRY4/TNC/VIM	22
CC	GO:0034451	centriolar satellite	8/615	107/19550	0.0196843	0.145042	0.12105	CENPU/CEP55/DLGAP5/KLHL4/KRT18/TACC3/WDR62/ZMYND10	8
CC	GO:0014704	intercalated disc	5/615	50/19550	0.0200371	0.145096	0.121095	ACTN1/DES/DSG2/GJC1/HAMP	5
CC	GO:0005930	axoneme	9/615	131/19550	0.0227323	0.161823	0.135055	AKAP14/CENPF/CFAP100/CFAP45/CFAP73/DNAI3/DRC1/GLI1/RSPH4A	9
CC	GO:0005902	microvillus	7/615	91/19550	0.0245897	0.163949	0.136829	AQP5/CA9/DPEP1/ITGB3/MSN/MYO1G/PDPN	7
CC	GO:0035578	azurophil granule lumen	7/615	91/19550	0.0245897	0.163949	0.136829	ANXA2/FABP5/LYZ/PLAC8/RNASE2/SERPINA3/TTR	7
CC	GO:0097014	ciliary plasm	9/615	133/19550	0.0247854	0.163949	0.136829	AKAP14/CENPF/CFAP100/CFAP45/CFAP73/DNAI3/DRC1/GLI1/RSPH4A	9
CC	GO:0001726	ruffle	11/615	178/19550	0.025477	0.163949	0.136829	ACTN1/ADGRE2/ANXA2/ARAP3/EGFR/ITGA5/ITGB3/KIF18A/PDPN/S100A11/SPRY4	11
CC	GO:0034358	plasma lipoprotein particle	4/615	36/19550	0.0257634	0.163949	0.136829	APOL1/MSR1/SAA1/SAA2	4
CC	GO:0097431	mitotic spindle pole	4/615	36/19550	0.0257634	0.163949	0.136829	ASPM/AURKA/AURKB/FAM83D	4
CC	GO:1990777	lipoprotein particle	4/615	36/19550	0.0257634	0.163949	0.136829	APOL1/MSR1/SAA1/SAA2	4
CC	GO:0005680	anaphase-promoting complex	3/615	21/19550	0.027027	0.166932	0.139319	BUB1B/CDC20/UBE2C	3
CC	GO:0005922	connexin complex	3/615	21/19550	0.027027	0.166932	0.139319	GJB2/GJC1/GJD3	3
CC	GO:0030134	COPII-coated ER to Golgi transport vesicle	7/615	94/19550	0.0287294	0.173051	0.144426	AREG/F5/FOLR1/HLA-DQA1/HLA-DQA2/HLA-DRA/SERPINA1	7
CC	GO:0045178	basal part of cell	15/615	276/19550	0.0288418	0.173051	0.144426	ABCC3/ANXA1/ANXA2/AQP1/AQP5/AQP9/CA9/EGFR/FOLR1/HFE/MET/MSN/PDPN/RHBG/SLC16A3	15
CC	GO:0042383	sarcolemma	9/615	138/19550	0.0304876	0.175997	0.146884	ANXA1/ANXA2/AQP1/BGN/COL6A2/COL6A3/DES/FLNC/STAC	9
CC	GO:0005721	pericentric heterochromatin	3/615	22/19550	0.0305813	0.175997	0.146884	CENPA/ESCO2/SNAI1	3
CC	GO:0045171	intercellular bridge	6/615	75/19550	0.0305899	0.175997	0.146884	CDC6/CDCA8/CEP55/FAM83D/KIF20A/TPX2	6
CC	GO:0009925	basal plasma membrane	14/615	257/19550	0.0333621	0.187251	0.156277	ABCC3/ANXA1/ANXA2/AQP1/AQP5/AQP9/CA9/EGFR/FOLR1/MET/MSN/PDPN/RHBG/SLC16A3	14
CC	GO:0032994	protein-lipid complex	4/615	39/19550	0.0334378	0.187251	0.156277	APOL1/MSR1/SAA1/SAA2	4
CC	GO:0005916	fascia adherens	2/615	10/19550	0.0376071	0.206253	0.172136	ACTN1/DES	2
CC	GO:0030667	secretory granule membrane	16/615	311/19550	0.0378131	0.206253	0.172136	ADGRE5/ANPEP/CD58/CD93/CLEC5A/FABP5/FCGR3B/FPR2/ITGB3/LGALS3/LILRB3/MOXD1/PLAU/PLAUR/SELL/SLC11A1	16
CC	GO:0005911	cell-cell junction	23/615	494/19550	0.0405019	0.218087	0.182013	ACTN1/ANXA1/ANXA2/CD2/CD3E/CDK4/DES/DPP4/DSG2/GJB2/GJC1/GJD3/HAMP/IQGAP3/ITGA5/ITGB3/KRT18/PDLIM1/PDLIM4/S100A11/SHROOM3/STEAP1/VEGFA	23
CC	GO:1902554	serine/threonine protein kinase complex	6/615	81/19550	0.0422312	0.221054	0.184489	CCNA2/CCNB1/CCNB2/CDK1/CDK4/CKS2	6
CC	GO:0101003	ficolin-1-rich granule membrane	5/615	61/19550	0.0426196	0.221054	0.184489	CD58/CD93/FPR2/LGALS3/SLC11A1	5
CC	GO:0042611	MHC protein complex	3/615	25/19550	0.0426319	0.221054	0.184489	HLA-DQA1/HLA-DQA2/HLA-DRA	3
CC	GO:0031838	haptoglobin-hemoglobin complex	2/615	11/19550	0.0450238	0.225581	0.188267	HBA1/HP	2
CC	GO:0043220	Schmidt-Lanterman incisure	2/615	11/19550	0.0450238	0.225581	0.188267	ANXA2/NCMAP	2
CC	GO:0012507	ER to Golgi transport vesicle membrane	5/615	62/19550	0.0452095	0.225581	0.188267	AREG/FOLR1/HLA-DQA1/HLA-DQA2/HLA-DRA	5
CC	GO:0005796	Golgi lumen	7/615	104/19550	0.0458457	0.225581	0.188267	BGN/FMOD/HSPG2/LUM/MMP11/MMP14/SDC1	7
CC	GO:0030136	clathrin-coated vesicle	11/615	196/19550	0.0461905	0.225581	0.188267	AREG/CD3D/EGFR/FOLR1/HLA-DQA1/HLA-DQA2/HLA-DRA/IL7R/RASSF9/ROR2/SLC18A3	11
CC	GO:0005903	brush border	7/615	106/19550	0.0499119	0.240954	0.201097	ACTN1/AQP1/CLIC1/ENPEP/FOLR1/LCTL/SLC34A2	7
MF	GO:0005201	extracellular matrix structural constituent	37/603	172/18368	3.93509e-20	2.63651e-17	2.2575e-17	AEBP1/ASPN/BGN/CHI3L1/COL15A1/COL1A1/COL1A2/COL2A1/COL3A1/COL4A1/COL4A2/COL5A1/COL5A2/COL6A2/COL6A3/COL8A1/CTHRC1/EFEMP2/EMILIN2/EMILIN3/FBLN5/FMOD/FN1/HSPG2/LAMB1/LUM/MFAP2/MGP/MXRA5/NPNT/PCOLCE/POSTN/SRPX2/TFPI2/TGFBI/THBS1/TNC	37
MF	GO:0019838	growth factor binding	25/603	141/18368	5.02773e-12	1.68429e-09	1.44216e-09	CCN4/COL1A1/COL1A2/COL2A1/COL3A1/COL4A1/COL5A1/CXCL13/EGFR/ESM1/FGFBP2/HTRA3/IGFBP2/IGFBP3/IL1R2/IL1RN/IL2RA/IL2RB/ITGB3/NTRK1/OSMR/SRPX2/THBS1/VASN/WFIKKN2	25
MF	GO:0030020	extracellular matrix structural constituent conferring tensile strength	12/603	41/18368	4.64627e-09	1.03767e-06	8.88498e-07	COL15A1/COL1A1/COL1A2/COL2A1/COL3A1/COL4A1/COL4A2/COL5A1/COL5A2/COL6A2/COL6A3/COL8A1	12
MF	GO:0005539	glycosaminoglycan binding	27/603	230/18368	1.04175e-08	1.74492e-06	1.49408e-06	ADAMTS3/ADGRE2/BGN/CCN4/CFH/COL5A1/CXCL10/CXCL11/CXCL13/CXCL6/EFEMP2/FBLN7/FN1/FSTL1/HMMR/JCHAIN/LGR6/LTF/MDK/MMP7/PCOLCE/POSTN/SAA1/SELL/THBS1/TNFAIP6/VEGFA	27
MF	GO:0008201	heparin binding	22/603	166/18368	2.70687e-08	3.6272e-06	3.10578e-06	ADAMTS3/CCN4/CFH/COL5A1/CXCL10/CXCL11/CXCL13/CXCL6/EFEMP2/FBLN7/FN1/FSTL1/LGR6/LTF/MDK/MMP7/PCOLCE/POSTN/SAA1/SELL/THBS1/VEGFA	22
MF	GO:0048018	receptor ligand activity	41/603	487/18368	3.67748e-08	4.06855e-06	3.48367e-06	ADM/AREG/CCL18/CCL20/CCL5/CD70/CLCF1/CSF3/CXCL10/CXCL11/CXCL13/CXCL6/CXCL8/CXCL9/DKK1/DPP4/GAL/GDF15/HAMP/HGF/IGF2/IL1RN/IL6/LGALS3/LIF/MDK/NAMPT/NTS/PDGFD/SECTM1/SEMA3F/SPP1/STC1/TAFA3/TGFB2/TIMP1/TNFRSF11B/TTR/TYMP/VEGFA/WNT16	41
MF	GO:0005518	collagen binding	14/603	69/18368	4.25072e-08	4.06855e-06	3.48367e-06	AEBP1/ASPN/COL6A2/FN1/LOX/LUM/MMP12/MMP13/MMP9/MRC2/PCOLCE/SERPINH1/TGFBI/THBS1	14
MF	GO:0030546	signaling receptor activator activity	41/603	495/18368	5.77127e-08	4.83344e-06	4.13861e-06	ADM/AREG/CCL18/CCL20/CCL5/CD70/CLCF1/CSF3/CXCL10/CXCL11/CXCL13/CXCL6/CXCL8/CXCL9/DKK1/DPP4/GAL/GDF15/HAMP/HGF/IGF2/IL1RN/IL6/LGALS3/LIF/MDK/NAMPT/NTS/PDGFD/SECTM1/SEMA3F/SPP1/STC1/TAFA3/TGFB2/TIMP1/TNFRSF11B/TTR/TYMP/VEGFA/WNT16	41
MF	GO:0005125	cytokine activity	25/603	235/18368	2.51504e-07	1.8723e-05	1.60315e-05	AREG/CCL18/CCL20/CCL5/CD70/CLCF1/CSF3/CXCL10/CXCL11/CXCL13/CXCL6/CXCL8/CXCL9/GDF15/IL1RN/IL6/LIF/NAMPT/SECTM1/SPP1/TGFB2/TIMP1/TNFRSF11B/VEGFA/WNT16	25
MF	GO:0048407	platelet-derived growth factor binding	6/603	11/18368	4.90216e-07	3.0482e-05	2.61e-05	COL1A1/COL1A2/COL2A1/COL3A1/COL4A1/COL5A1	6
MF	GO:0004866	endopeptidase inhibitor activity	21/603	180/18368	5.0045e-07	3.0482e-05	2.61e-05	ANXA2/BIRC5/CARD16/COL6A3/CSTA/DPEP1/LTF/PI3/PTTG1/RARRES1/SERPINA1/SERPINA3/SERPINE1/SERPING1/SERPINH1/SLPI/SPINK8/TFPI2/TIMP1/TNFAIP8/WFIKKN2	21
MF	GO:0030414	peptidase inhibitor activity	21/603	187/18368	9.4364e-07	5.26865e-05	4.51126e-05	ANXA2/BIRC5/CARD16/COL6A3/CSTA/DPEP1/LTF/PI3/PTTG1/RARRES1/SERPINA1/SERPINA3/SERPINE1/SERPING1/SERPINH1/SLPI/SPINK8/TFPI2/TIMP1/TNFAIP8/WFIKKN2	21
MF	GO:0004252	serine-type endopeptidase activity	20/603	174/18368	1.18256e-06	6.09475e-05	5.2186e-05	C1R/C1RL/C1S/CFI/DPP4/GZMA/GZMH/HP/HTRA3/LTF/MMP1/MMP11/MMP12/MMP13/MMP14/MMP19/MMP7/MMP9/PLAT/PLAU	20
MF	GO:0061135	endopeptidase regulator activity	21/603	194/18368	1.72171e-06	8.23962e-05	7.05513e-05	ANXA2/BIRC5/CARD16/COL6A3/CSTA/DPEP1/LTF/PI3/PTTG1/RARRES1/SERPINA1/SERPINA3/SERPINE1/SERPING1/SERPINH1/SLPI/SPINK8/TFPI2/TIMP1/TNFAIP8/WFIKKN2	21
MF	GO:0061134	peptidase regulator activity	23/603	230/18368	2.22007e-06	9.91631e-05	8.49079e-05	ANXA2/BIRC5/CARD16/COL6A3/CSTA/DPEP1/FN1/LTF/PCOLCE/PI3/PTTG1/RARRES1/SERPINA1/SERPINA3/SERPINE1/SERPING1/SERPINH1/SLPI/SPINK8/TFPI2/TIMP1/TNFAIP8/WFIKKN2	23
MF	GO:0008236	serine-type peptidase activity	20/603	191/18368	5.04165e-06	0.00020324	0.000174023	C1R/C1RL/C1S/CFI/DPP4/GZMA/GZMH/HP/HTRA3/LTF/MMP1/MMP11/MMP12/MMP13/MMP14/MMP19/MMP7/MMP9/PLAT/PLAU	20
MF	GO:0005178	integrin binding	17/603	144/18368	5.15683e-06	0.00020324	0.000174023	ACTN1/CCN4/COL3A1/COL5A1/EGFR/ESM1/FBLN5/FN1/IBSP/IGF2/ITGB3/LAMB1/MMP14/NPNT/SPP1/TGFBI/THBS1	17
MF	GO:0017171	serine hydrolase activity	20/603	195/18368	6.90403e-06	0.000256983	0.000220041	C1R/C1RL/C1S/CFI/DPP4/GZMA/GZMH/HP/HTRA3/LTF/MMP1/MMP11/MMP12/MMP13/MMP14/MMP19/MMP7/MMP9/PLAT/PLAU	20
MF	GO:1901681	sulfur compound binding	24/603	265/18368	7.54138e-06	0.000265933	0.000227704	ADAMTS3/ADGRE2/CCN4/CFH/COL5A1/CXCL10/CXCL11/CXCL13/CXCL6/EFEMP2/FBLN7/FN1/FSTL1/HPSE2/LGR6/LTF/MDK/MMP7/PCOLCE/POSTN/SAA1/SELL/THBS1/VEGFA	24
MF	GO:0008017	microtubule binding	24/603	271/18368	1.10059e-05	0.000368696	0.000315694	BIRC5/CAPN6/CENPE/CENPF/DLGAP5/FAM83D/GAS2L3/GLI1/GTSE1/KIF14/KIF18A/KIF20A/KIF23/KIF2C/KIF4A/KIFC1/MAP1LC3C/MX1/PSRC1/S100A8/S100A9/SKA1/SPC24/TPX2	24
MF	GO:0050840	extracellular matrix binding	10/603	56/18368	1.23062e-05	0.000392627	0.000336185	ANXA2/BGN/CD248/ITGB3/LGALS1/LGALS3/SPP1/TGFBI/THBS1/VEGFA	10
MF	GO:0045236	CXCR chemokine receptor binding	6/603	18/18368	1.61765e-05	0.000474474	0.000406266	CXCL10/CXCL11/CXCL13/CXCL6/CXCL8/CXCL9	6
MF	GO:0004222	metalloendopeptidase activity	14/603	111/18368	1.62879e-05	0.000474474	0.000406266	ADAM12/ADAM33/ADAMDEC1/ADAMTS20/ADAMTS3/ADAMTS7/MMP1/MMP11/MMP12/MMP13/MMP14/MMP19/MMP7/MMP9	14
MF	GO:0043394	proteoglycan binding	8/603	36/18368	1.72797e-05	0.000482393	0.000413046	CFH/COL2A1/COL5A1/FBLN7/FN1/HPSE2/THBS1/TNC	8
MF	GO:0008009	chemokine activity	9/603	49/18368	2.64972e-05	0.000710126	0.000608042	CCL18/CCL20/CCL5/CXCL10/CXCL11/CXCL13/CXCL6/CXCL8/CXCL9	9
MF	GO:0005126	cytokine receptor binding	23/603	271/18368	3.28765e-05	0.000847201	0.000725412	CCL18/CCL20/CCL5/CD70/CLCF1/CSF3/CXCL10/CXCL11/CXCL13/CXCL6/CXCL8/CXCL9/IL1RAP/IL1RN/IL6/ITGA5/ITGB3/LIF/NTRK1/OSMR/SOCS2/TGFB2/VEGFA	23
MF	GO:0002020	protease binding	15/603	135/18368	3.77789e-05	0.000937477	0.00080271	ANXA2/BDKRB2/CARD16/CD70/COL1A1/COL1A2/COL3A1/CSTA/DPP4/FN1/ITGB3/SELL/SERPINA1/SERPINE1/TIMP1	15
MF	GO:0004867	serine-type endopeptidase inhibitor activity	12/603	98/18368	8.69321e-05	0.00208016	0.00178113	ANXA2/COL6A3/PI3/SERPINA1/SERPINA3/SERPINE1/SERPING1/SERPINH1/SLPI/SPINK8/TFPI2/WFIKKN2	12
MF	GO:0019207	kinase regulator activity	20/603	233/18368	9.04356e-05	0.00208937	0.00178902	CCL5/CCNA2/CCNB1/CCNB2/CDK4/CDKN2C/CISH/CKS2/CXCL10/FAM20A/GPRC5A/IGF2/LTF/PKIB/SOCS1/SOCS2/SOCS3/SPRY4/TOM1L1/TPX2	20
MF	GO:0016641	oxidoreductase activity, acting on the CH-NH2 group of donors, oxygen as acceptor	5/603	16/18368	0.000121241	0.00270772	0.00231847	IL4I1/LOX/LOXL1/LOXL2/LOXL4	5
MF	GO:0019887	protein kinase regulator activity	18/603	204/18368	0.000141858	0.00306597	0.00262523	CCL5/CCNA2/CCNB1/CCNB2/CDK4/CDKN2C/CKS2/CXCL10/FAM20A/GPRC5A/IGF2/LTF/PKIB/SOCS1/SOCS3/SPRY4/TOM1L1/TPX2	18
MF	GO:0005507	copper ion binding	9/603	61/18368	0.000157629	0.00330035	0.00282591	CP/F5/HAMP/LOX/LOXL1/LOXL2/LOXL4/MOXD1/S100A12	9
MF	GO:0008237	metallopeptidase activity	17/603	190/18368	0.000182213	0.00369948	0.00316767	ADAM12/ADAM33/ADAMDEC1/ADAMTS20/ADAMTS3/ADAMTS7/ANPEP/DPEP1/ENPEP/MMP1/MMP11/MMP12/MMP13/MMP14/MMP19/MMP7/MMP9	17
MF	GO:0001228	DNA-binding transcription activator activity, RNA polymerase II-specific	30/603	450/18368	0.000205614	0.00394775	0.00338024	DLX2/DLX5/E2F2/FOSL1/FOXJ1/GLI1/HAND2/HOXA1/HOXA10/HOXA5/HOXA7/HOXA9/HOXB2/HOXB3/HOXB7/HOXC10/HOXC11/HOXC4/HOXD10/HOXD13/MEOX2/MYBL2/MYOD1/NHLH1/NKX2-5/OSR2/OTX1/PITX1/PLSCR1/RUNX1	30
MF	GO:0050786	RAGE receptor binding	4/603	10/18368	0.000206226	0.00394775	0.00338024	S100A12/S100A4/S100A8/S100A9	4
MF	GO:0098641	cadherin binding involved in cell-cell adhesion	5/603	18/18368	0.000225198	0.00419119	0.00358868	ANXA1/ANXA2/KRT18/PDLIM1/S100A11	5
MF	GO:0001216	DNA-binding transcription activator activity	30/603	456/18368	0.000257897	0.00467002	0.00399868	DLX2/DLX5/E2F2/FOSL1/FOXJ1/GLI1/HAND2/HOXA1/HOXA10/HOXA5/HOXA7/HOXA9/HOXB2/HOXB3/HOXB7/HOXC10/HOXC11/HOXC4/HOXD10/HOXD13/MEOX2/MYBL2/MYOD1/NHLH1/NKX2-5/OSR2/OTX1/PITX1/PLSCR1/RUNX1	30
MF	GO:0140375	immune receptor activity	14/603	144/18368	0.000283531	0.0049721	0.00425733	FCGR2B/FPR2/HLA-DQA1/HLA-DQA2/HLA-DRA/IL13RA2/IL1R2/IL1RAP/IL2RA/IL2RB/IL7R/LILRA5/LILRB3/OSMR	14
MF	GO:0008083	growth factor activity	15/603	162/18368	0.000296962	0.0049721	0.00425733	AREG/CLCF1/CSF3/DKK1/GDF15/HGF/IGF2/IL6/LIF/MDK/PDGFD/TGFB2/TIMP1/TYMP/VEGFA	15
MF	GO:0016918	retinal binding	5/603	19/18368	0.000297416	0.0049721	0.00425733	ABCA4/CRABP1/CRABP2/RBP1/STRA6	5
MF	GO:0005520	insulin-like growth factor binding	6/603	29/18368	0.000304263	0.0049721	0.00425733	CCN4/ESM1/HTRA3/IGFBP2/IGFBP3/ITGB3	6
MF	GO:0016638	oxidoreductase activity, acting on the CH-NH2 group of donors	5/603	20/18368	0.000385911	0.0061562	0.00527121	IL4I1/LOX/LOXL1/LOXL2/LOXL4	5
MF	GO:0004175	endopeptidase activity	28/603	430/18368	0.00048211	0.00751195	0.00643207	ADAM12/ADAM33/ADAMDEC1/ADAMTS20/ADAMTS3/ADAMTS7/C1R/C1RL/C1S/CASP4/CFI/DPP4/ESPL1/GZMA/GZMH/HP/HTRA3/LTF/MMP1/MMP11/MMP12/MMP13/MMP14/MMP19/MMP7/MMP9/PLAT/PLAU	28
MF	GO:0042379	chemokine receptor binding	9/603	72/18368	0.000562074	0.00855886	0.00732848	CCL18/CCL20/CCL5/CXCL10/CXCL11/CXCL13/CXCL6/CXCL8/CXCL9	9
MF	GO:0030021	extracellular matrix structural constituent conferring compression resistance	5/603	22/18368	0.000620808	0.00924314	0.00791439	ASPN/BGN/FMOD/HSPG2/LUM	5
MF	GO:0019955	cytokine binding	13/603	139/18368	0.0006703	0.00967937	0.00828791	GBP1/IL13RA2/IL1R2/IL1RN/IL2RA/IL2RB/ITGB3/OSMR/PDPN/PLP2/THBS1/VASN/WFIKKN2	13
MF	GO:0015631	tubulin binding	25/603	375/18368	0.000679001	0.00967937	0.00828791	BIRC5/CAPN6/CENPE/CENPF/DLGAP5/FAM110C/FAM83D/GAS2L3/GLI1/GTSE1/KIF14/KIF18A/KIF20A/KIF23/KIF2C/KIF4A/KIFC1/MAP1LC3C/MX1/PSRC1/S100A8/S100A9/SKA1/SPC24/TPX2	25
MF	GO:0019865	immunoglobulin binding	5/603	23/18368	0.000772016	0.0107761	0.00922694	FCGR2B/FCGR3A/FCGR3B/JCHAIN/LGALS3	5
MF	GO:0005161	platelet-derived growth factor receptor binding	4/603	15/18368	0.00117584	0.0160779	0.0137666	ITGA5/ITGB3/PDGFD/VEGFA	4
MF	GO:0005501	retinoid binding	6/603	38/18368	0.00137683	0.0180877	0.0154875	ABCA4/CRABP1/CRABP2/FABP5/RBP1/STRA6	6
MF	GO:0019840	isoprenoid binding	6/603	38/18368	0.00137683	0.0180877	0.0154875	ABCA4/CRABP1/CRABP2/FABP5/RBP1/STRA6	6
MF	GO:0019841	retinol binding	4/603	16/18368	0.00152738	0.0189508	0.0162265	CRABP1/CRABP2/RBP1/STRA6	4
MF	GO:0035173	histone kinase activity	4/603	16/18368	0.00152738	0.0189508	0.0162265	AURKA/AURKB/CDK1/HASPIN	4
MF	GO:0046935	1-phosphatidylinositol-3-kinase regulator activity	4/603	16/18368	0.00152738	0.0189508	0.0162265	CISH/SOCS1/SOCS2/SOCS3	4
MF	GO:0003777	microtubule motor activity	8/603	69/18368	0.00184883	0.0221498	0.0189657	CENPE/KIF14/KIF18A/KIF20A/KIF23/KIF2C/KIF4A/KIFC1	8
MF	GO:0001664	G protein-coupled receptor binding	20/603	295/18368	0.00185133	0.0221498	0.0189657	ADM/BDKRB2/CCL18/CCL20/CCL5/CLIC6/CTHRC1/CXCL10/CXCL11/CXCL13/CXCL6/CXCL8/CXCL9/GAL/MARCO/NTS/ROR2/RTP5/SAA1/WNT16	20
MF	GO:0004869	cysteine-type endopeptidase inhibitor activity	7/603	56/18368	0.00228077	0.0268091	0.0229551	BIRC5/CARD16/CSTA/DPEP1/LTF/PTTG1/TNFAIP8	7
MF	GO:0070851	growth factor receptor binding	12/603	141/18368	0.00238898	0.0275969	0.0236297	AREG/CSF3/ESM1/IL1RAP/IL1RN/IL6/ITGA5/ITGB3/PDGFD/PLSCR1/VAV3/VEGFA	12
MF	GO:0001618	virus receptor activity	8/603	76/18368	0.00341533	0.0387842	0.0332088	ANPEP/CDK1/CLEC5A/DPP4/EGFR/ITGA5/ITGB3/PLSCR1	8
MF	GO:0032395	MHC class II receptor activity	3/603	10/18368	0.00355479	0.0393964	0.033733	HLA-DQA1/HLA-DQA2/HLA-DRA	3
MF	GO:0035014	phosphatidylinositol 3-kinase regulator activity	4/603	20/18368	0.00366383	0.0393964	0.033733	CISH/SOCS1/SOCS2/SOCS3	4
MF	GO:0038024	cargo receptor activity	8/603	77/18368	0.00370444	0.0393964	0.033733	CD163/CFI/FOLR1/FPR2/LOXL2/LOXL4/MARCO/MSR1	8
MF	GO:0140272	exogenous protein binding	8/603	77/18368	0.00370444	0.0393964	0.033733	ANPEP/CDK1/CLEC5A/DPP4/EGFR/ITGA5/ITGB3/PLSCR1	8
MF	GO:0005044	scavenger receptor activity	6/603	47/18368	0.00417601	0.0437176	0.037433	CD163/CFI/LOXL2/LOXL4/MARCO/MSR1	6
MF	GO:0019864	IgG binding	3/603	11/18368	0.00476945	0.0476945	0.0408382	FCGR2B/FCGR3A/FCGR3B	3
MF	GO:0042608	T cell receptor binding	3/603	11/18368	0.00476945	0.0476945	0.0408382	CD3E/HLA-DRA/LCK	3
MF	GO:0097493	structural molecule activity conferring elasticity	3/603	11/18368	0.00476945	0.0476945	0.0408382	EMILIN2/EMILIN3/FBLN5	3
MF	GO:0043177	organic acid binding	11/603	135/18368	0.00496392	0.0489092	0.0418783	ALOX5AP/CRABP1/CRABP2/FABP5/FOLR1/HBA1/NOS2/S100A8/S100A9/TDO2/TYMS	11
MF	GO:0098632	cell-cell adhesion mediator activity	6/603	49/18368	0.00514723	0.0499803	0.0427954	ANXA1/ANXA2/DSG2/KRT18/PDLIM1/S100A11	6
MF	GO:0016538	cyclin-dependent protein serine/threonine kinase regulator activity	6/603	50/18368	0.00569049	0.0544661	0.0466364	CCNA2/CCNB1/CCNB2/CDK4/CDKN2C/CKS2	6
MF	GO:0030295	protein kinase activator activity	9/603	101/18368	0.00597866	0.0564183	0.0483079	CCL5/CCNB1/CKS2/FAM20A/GPRC5A/IGF2/LTF/TOM1L1/TPX2	9
MF	GO:0016702	oxidoreductase activity, acting on single donors with incorporation of molecular oxygen, incorporation of two atoms of oxygen	4/603	23/18368	0.0061951	0.0576489	0.0493616	ALOX5AP/HPD/IDO1/TDO2	4
MF	GO:0042056	chemoattractant activity	5/603	37/18368	0.00685668	0.0629311	0.0538845	CCL5/CXCL10/HGF/LGALS3/VEGFA	5
MF	GO:0016701	oxidoreductase activity, acting on single donors with incorporation of molecular oxygen	4/603	24/18368	0.00724431	0.0655903	0.0561614	ALOX5AP/HPD/IDO1/TDO2	4
MF	GO:1901618	organic hydroxy compound transmembrane transporter activity	6/603	53/18368	0.00757115	0.0676226	0.0579015	ABCA4/ABCC3/AQP1/AQP9/SLC16A3/STRA6	6
MF	GO:0004859	phospholipase inhibitor activity	3/603	13/18368	0.00787248	0.0676226	0.0579015	ANXA1/ANXA2/PINLYP	3
MF	GO:0015250	water channel activity	3/603	13/18368	0.00787248	0.0676226	0.0579015	AQP1/AQP5/AQP9	3
MF	GO:0031994	insulin-like growth factor I binding	3/603	13/18368	0.00787248	0.0676226	0.0579015	IGFBP2/IGFBP3/ITGB3	3
MF	GO:0048306	calcium-dependent protein binding	8/603	88/18368	0.0082838	0.070255	0.0601555	ANXA1/ANXA2/S100A11/S100A12/S100A3/S100A4/S100A8/S100A9	8
MF	GO:0030246	carbohydrate binding	17/603	271/18368	0.00839015	0.0702675	0.0601662	CD248/CD93/CHI3L1/CHI3L2/CHODL/CLEC18B/CLEC5A/CRYBG1/GALNT3/HK3/HLA-DRA/LGALS1/LGALS3/LOXL2/MRC2/PTX3/SELL	17
MF	GO:0019209	kinase activator activity	9/603	107/18368	0.00864564	0.0715133	0.061233	CCL5/CCNB1/CKS2/FAM20A/GPRC5A/IGF2/LTF/TOM1L1/TPX2	9
MF	GO:0005172	vascular endothelial growth factor receptor binding	3/603	14/18368	0.00977812	0.0789318	0.067585	ITGA5/ITGB3/VEGFA	3
MF	GO:0036041	long-chain fatty acid binding	3/603	14/18368	0.00977812	0.0789318	0.067585	ALOX5AP/S100A8/S100A9	3
MF	GO:0001968	fibronectin binding	4/603	28/18368	0.012591	0.099395	0.0851065	IGFBP3/ITGB3/THBS1/VEGFA	4
MF	GO:0098631	cell adhesion mediator activity	6/603	59/18368	0.0126098	0.099395	0.0851065	ANXA1/ANXA2/DSG2/KRT18/PDLIM1/S100A11	6
MF	GO:0003774	cytoskeletal motor activity	9/603	114/18368	0.0128005	0.0997246	0.0853887	CENPE/KIF14/KIF18A/KIF20A/KIF23/KIF2C/KIF4A/KIFC1/MYO1G	9
MF	GO:0043325	phosphatidylinositol-3,4-bisphosphate binding	4/603	29/18368	0.0142349	0.104352	0.0893513	ARAP3/MYO1G/PLEK2/PLEKHA4	4
MF	GO:0003688	DNA replication origin binding	3/603	16/18368	0.014329	0.104352	0.0893513	CDC45/CDC6/ORC1	3
MF	GO:0005159	insulin-like growth factor receptor binding	3/603	16/18368	0.014329	0.104352	0.0893513	IGF2/SOCS1/SOCS2	3
MF	GO:0005372	water transmembrane transporter activity	3/603	16/18368	0.014329	0.104352	0.0893513	AQP1/AQP5/AQP9	3
MF	GO:0008191	metalloendopeptidase inhibitor activity	3/603	16/18368	0.014329	0.104352	0.0893513	RARRES1/TIMP1/WFIKKN2	3
MF	GO:0070492	oligosaccharide binding	3/603	16/18368	0.014329	0.104352	0.0893513	LGALS1/LOXL2/SELL	3
MF	GO:0017147	Wnt-protein binding	4/603	30/18368	0.0160087	0.114104	0.0977012	APCDD1L/CTHRC1/ROR2/SFRP4	4
MF	GO:0022829	wide pore channel activity	4/603	30/18368	0.0160087	0.114104	0.0977012	GJB2/GJC1/GJD3/PRF1	4
MF	GO:0008574	plus-end-directed microtubule motor activity	3/603	17/18368	0.0169825	0.118524	0.101485	CENPE/KIF14/KIF18A	3
MF	GO:0043395	heparan sulfate proteoglycan binding	3/603	17/18368	0.0169825	0.118524	0.101485	CFH/FBLN7/HPSE2	3
MF	GO:0055102	lipase inhibitor activity	3/603	18/18368	0.0198915	0.13644	0.116826	ANXA1/ANXA2/PINLYP	3
MF	GO:0048019	receptor antagonist activity	4/603	32/18368	0.0199569	0.13644	0.116826	CCL5/DKK1/IL1RN/WFIKKN2	4
MF	GO:0004714	transmembrane receptor protein tyrosine kinase activity	9/603	124/18368	0.0210914	0.142739	0.12222	EGFR/LCK/MELK/MET/NTRK1/PBK/ROR2/TTK/WEE1	9
MF	GO:0043539	protein serine/threonine kinase activator activity	5/603	49/18368	0.0217895	0.14599	0.125003	CCNB1/CKS2/FAM20A/IGF2/LTF	5
MF	GO:0016209	antioxidant activity	7/603	86/18368	0.022894	0.151871	0.130039	ALOX5AP/GPX8/HBA1/HP/PXDNL/S100A9/SOD2	7
MF	GO:0001972	retinoic acid binding	3/603	20/18368	0.0264795	0.173934	0.14893	CRABP1/CRABP2/FABP5	3
MF	GO:0005243	gap junction channel activity	3/603	21/18368	0.0301577	0.196172	0.167971	GJB2/GJC1/GJD3	3
MF	GO:0003678	DNA helicase activity	6/603	72/18368	0.0307197	0.197906	0.169456	ANXA1/BRIP1/ERCC6L/POLQ/RAD51/RAD54L	6
MF	GO:0033293	monocarboxylic acid binding	6/603	73/18368	0.0325791	0.207886	0.178001	ALOX5AP/CRABP1/CRABP2/FABP5/S100A8/S100A9	6
MF	GO:0030742	GTP-dependent protein binding	3/603	22/18368	0.0340902	0.213462	0.182776	RAB32/RAB34/RAB38	3
MF	GO:0043027	cysteine-type endopeptidase inhibitor activity involved in apoptotic process	3/603	22/18368	0.0340902	0.213462	0.182776	BIRC5/DPEP1/TNFAIP8	3
MF	GO:0003725	double-stranded RNA binding	6/603	74/18368	0.0345102	0.214091	0.183314	ACTN1/MSN/OAS1/OASL/TLR8/VIM	6
MF	GO:0004713	protein tyrosine kinase activity	9/603	136/18368	0.0354439	0.217866	0.186547	EGFR/LCK/MELK/MET/NTRK1/PBK/ROR2/TTK/WEE1	9
MF	GO:0005504	fatty acid binding	4/603	39/18368	0.0381939	0.228963	0.196049	ALOX5AP/FABP5/S100A8/S100A9	4
MF	GO:0019825	oxygen binding	4/603	39/18368	0.0381939	0.228963	0.196049	HBA1/NOX4/SOD2/TDO2	4
MF	GO:0017134	fibroblast growth factor binding	3/603	23/18368	0.0382745	0.228963	0.196049	CXCL13/ITGB3/THBS1	3
MF	GO:0004896	cytokine receptor activity	7/603	97/18368	0.0404446	0.234834	0.201075	IL13RA2/IL1R2/IL1RAP/IL2RA/IL2RB/IL7R/OSMR	7
MF	GO:0004983	neuropeptide Y receptor activity	2/603	10/18368	0.0406578	0.234834	0.201075	NPY2R/PRLHR	2
MF	GO:0008519	ammonium transmembrane transporter activity	2/603	10/18368	0.0406578	0.234834	0.201075	AQP1/RHBG	2
MF	GO:0035374	chondroitin sulfate binding	2/603	10/18368	0.0406578	0.234834	0.201075	ADGRE2/MDK	2
MF	GO:0004177	aminopeptidase activity	4/603	40/18368	0.0413763	0.236941	0.20288	ANPEP/DPP4/ENPEP/MMP14	4
MF	GO:0050431	transforming growth factor beta binding	3/603	24/18368	0.0427074	0.240453	0.205887	THBS1/VASN/WFIKKN2	3
MF	GO:0070840	dynein complex binding	3/603	24/18368	0.0427074	0.240453	0.205887	CENPF/CFAP100/CFAP73	3
MF	GO:0015267	channel activity	23/603	480/18368	0.0459131	0.256348	0.219497	ANXA2/APOL1/AQP1/AQP5/AQP9/BEST4/CACNG2/CACNG5/CALHM6/CHRNA1/CHRNA9/CLIC1/CLIC6/GJB2/GJC1/GJD3/KCNE4/KCNIP2/KCNN4/PRF1/SCNN1B/STEAP1/TRPM8	23
MF	GO:0019199	transmembrane receptor protein kinase activity	9/603	143/18368	0.0463571	0.256688	0.219788	EGFR/LCK/MELK/MET/NTRK1/PBK/ROR2/TTK/WEE1	9
MF	GO:0022803	passive transmembrane transporter activity	23/603	481/18368	0.0467986	0.257008	0.220062	ANXA2/APOL1/AQP1/AQP5/AQP9/BEST4/CACNG2/CACNG5/CALHM6/CHRNA1/CHRNA9/CLIC1/CLIC6/GJB2/GJC1/GJD3/KCNE4/KCNIP2/KCNN4/PRF1/SCNN1B/STEAP1/TRPM8	23
MF	GO:0030247	polysaccharide binding	3/603	25/18368	0.0473851	0.258114	0.221009	CLEC18B/HLA-DRA/PTX3	3
MF	GO:0008603	cAMP-dependent protein kinase regulator activity	2/603	11/18368	0.048633	0.260673	0.2232	CXCL10/PKIB	2
MF	GO:0017128	phospholipid scramblase activity	2/603	11/18368	0.048633	0.260673	0.2232	PLSCR1/XKR8	2

## Sheet: S4
ID	Description	GeneRatio	BgRatio	pvalue	p.adjust	qvalue	geneID	Count
hsa04512	ECM-receptor interaction	19/282	88/8216	8.65402e-11	2.24139e-08	1.8219e-08	COL1A1/COL1A2/COL2A1/COL4A1/COL4A2/COL6A2/COL6A3/FN1/HMMR/HSPG2/IBSP/ITGA5/ITGB3/LAMB1/NPNT/SDC1/SPP1/THBS1/TNC	19
hsa05205	Proteoglycans in cancer	25/282	205/8216	2.89498e-08	3.749e-06	3.04735e-06	COL1A1/COL1A2/EGFR/FLNC/FN1/HGF/HOXD10/HPSE2/HSPG2/IGF2/ITGA5/ITGB3/LUM/MET/MMP9/MSN/PLAU/PLAUR/SDC1/TGFB2/THBS1/TWIST1/VAV3/VEGFA/WNT16	25
hsa04110	Cell cycle	19/282	127/8216	5.41505e-08	4.67499e-06	3.80003e-06	BUB1/BUB1B/CCNA2/CCNB1/CCNB2/CDC20/CDC25C/CDC45/CDC6/CDK1/CDK4/CDKN2C/E2F2/ESPL1/ORC1/PTTG1/TGFB2/TTK/WEE1	19
hsa04510	Focal adhesion	23/282	201/8216	3.42563e-07	2.2181e-05	1.80297e-05	ACTN1/COL1A1/COL1A2/COL2A1/COL4A1/COL4A2/COL6A2/COL6A3/EGFR/FLNC/FN1/HGF/IBSP/ITGA5/ITGB3/LAMB1/MET/PDGFD/SPP1/THBS1/TNC/VAV3/VEGFA	23
hsa04610	Complement and coagulation cascades	14/282	86/8216	1.12325e-06	5.61501e-05	4.56412e-05	BDKRB2/C1R/C1S/CFH/CFI/F13A1/F2RL2/F5/PLAT/PLAU/PLAUR/SERPINA1/SERPINE1/SERPING1	14
hsa04151	PI3K-Akt signaling pathway	31/282	354/8216	1.30077e-06	5.61501e-05	4.56412e-05	ANGPT2/AREG/CDK4/COL1A1/COL1A2/COL2A1/COL4A1/COL4A2/COL6A2/COL6A3/CSF3/EGFR/FN1/HGF/IBSP/IGF2/IL2RA/IL2RB/IL6/IL7R/ITGA5/ITGB3/LAMB1/MET/NTRK1/OSMR/PDGFD/SPP1/THBS1/TNC/VEGFA	31
hsa05202	Transcriptional misregulation in cancer	21/282	193/8216	2.5765e-06	9.53306e-05	7.74888e-05	BCL2A1/CCNA2/CDKN2C/CXCL8/ETV7/H3C10/H3C2/HOXA10/HOXA11/HOXA9/IGFBP3/IL1R2/IL2RB/IL6/MET/MMP9/NTRK1/PLAT/PLAU/RUNX1/WNT16	21
hsa04640	Hematopoietic cell lineage	14/282	99/8216	6.29814e-06	0.000200292	0.000162806	ANPEP/CD2/CD3D/CD3E/CSF3/HLA-DQA1/HLA-DQA2/HLA-DRA/IL1R2/IL2RA/IL6/IL7R/ITGA5/ITGB3	14
hsa05166	Human T-cell leukemia virus 1 infection	22/282	222/8216	6.95995e-06	0.000200292	0.000162806	BUB1B/CCNA2/CCNB2/CD3D/CD3E/CDC20/CDK4/CDKN2C/E2F2/ESPL1/FOSL1/HLA-DQA1/HLA-DQA2/HLA-DRA/IL1R2/IL2RA/IL2RB/IL6/LCK/MMP7/PTTG1/TGFB2	22
hsa05219	Bladder cancer	9/282	41/8216	7.75752e-06	0.00020092	0.000163316	CDK4/CXCL8/E2F2/EGFR/MMP1/MMP9/THBS1/TYMP/VEGFA	9
hsa04060	Cytokine-cytokine receptor interaction	26/282	295/8216	8.73854e-06	0.000205753	0.000167245	CCL18/CCL20/CCL5/CD70/CLCF1/CSF3/CXCL10/CXCL11/CXCL13/CXCL6/CXCL8/CXCL9/GDF15/IL13RA2/IL1R2/IL1RAP/IL1RN/IL2RA/IL2RB/IL6/IL7R/LIF/OSMR/TGFB2/TNFRSF11B/TNFRSF12A	26
hsa04974	Protein digestion and absorption	14/282	103/8216	1.00816e-05	0.000217595	0.000176871	COL15A1/COL1A1/COL1A2/COL2A1/COL3A1/COL4A1/COL4A2/COL5A1/COL5A2/COL6A2/COL6A3/COL8A1/DPP4/KCNN4	14
hsa04933	AGE-RAGE signaling pathway in diabetic complications	13/282	100/8216	3.40272e-05	0.000677926	0.000551047	CDK4/COL1A1/COL1A2/COL3A1/COL4A1/COL4A2/CXCL8/FN1/IL6/NOX4/SERPINE1/TGFB2/VEGFA	13
hsa05146	Amoebiasis	13/282	102/8216	4.20928e-05	0.000730331	0.000593645	ACTN1/COL1A1/COL1A2/COL3A1/COL4A1/COL4A2/CXCL8/FN1/IL1R2/IL6/LAMB1/NOS2/TGFB2	13
hsa05144	Malaria	9/282	50/8216	4.22972e-05	0.000730331	0.000593645	CSF3/CXCL8/HBA1/HGF/IL6/MET/SDC1/TGFB2/THBS1	9
hsa04145	Phagosome	16/282	152/8216	6.1899e-05	0.00100199	0.000814461	C1R/FCGR2B/FCGR3A/FCGR3B/HLA-DQA1/HLA-DQA2/HLA-DRA/ITGA5/ITGB3/MARCO/MRC2/MSR1/SEC61G/THBS1/TUBA1C/TUBB6	16
hsa04657	IL-17 signaling pathway	12/282	94/8216	8.17111e-05	0.00124489	0.0010119	CCL20/CSF3/CXCL10/CXCL6/CXCL8/FOSL1/IL6/MMP1/MMP13/MMP9/S100A8/S100A9	12
hsa05150	Staphylococcus aureus infection	12/282	96/8216	0.000100548	0.00144677	0.001176	C1R/C1S/CFH/CFI/FCGR2B/FCGR3A/FCGR3B/FPR2/HLA-DQA1/HLA-DQA2/HLA-DRA/KRT18	12
hsa04061	Viral protein interaction with cytokine and cytokine receptor	12/282	100/8216	0.000149631	0.00203971	0.00165797	CCL18/CCL20/CCL5/CXCL10/CXCL11/CXCL13/CXCL6/CXCL8/CXCL9/IL2RA/IL2RB/IL6	12
hsa04115	p53 signaling pathway	10/282	73/8216	0.000177407	0.00229742	0.00186744	CCNB1/CCNB2/CDK1/CDK4/GTSE1/IGFBP3/RRM2/SERPINE1/STEAP3/THBS1	10
hsa05323	Rheumatoid arthritis	11/282	93/8216	0.000319839	0.00394468	0.00320641	CCL20/CCL5/CXCL6/CXCL8/HLA-DQA1/HLA-DQA2/HLA-DRA/IL6/MMP1/TGFB2/VEGFA	11
hsa04630	JAK-STAT signaling pathway	15/282	166/8216	0.000562031	0.00661663	0.00537828	AOX1/CISH/CLCF1/CSF3/EGFR/IL13RA2/IL2RA/IL2RB/IL6/IL7R/LIF/OSMR/SOCS1/SOCS2/SOCS3	15
hsa05322	Systemic lupus erythematosus	13/282	136/8216	0.000768547	0.00865451	0.00703475	ACTN1/C1R/C1S/FCGR3A/FCGR3B/H2AC20/H2BC11/H3C10/H3C2/H4C3/HLA-DQA1/HLA-DQA2/HLA-DRA	13
hsa04659	Th17 cell differentiation	11/282	108/8216	0.00114881	0.0123976	0.0100773	CD3D/CD3E/HLA-DQA1/HLA-DQA2/HLA-DRA/IL1RAP/IL2RA/IL2RB/IL6/LCK/RUNX1	11
hsa04380	Osteoclast differentiation	12/282	128/8216	0.00144042	0.0149227	0.0121298	FCGR2B/FCGR3A/FCGR3B/FOSL1/ITGB3/LCK/LILRA5/LILRB3/SOCS1/SOCS3/TGFB2/TNFRSF11B	12
hsa05165	Human papillomavirus infection	22/282	331/8216	0.00222398	0.0221543	0.018008	CCNA2/CDK4/COL1A1/COL1A2/COL2A1/COL4A1/COL4A2/COL6A2/COL6A3/EGFR/FN1/IBSP/ITGA5/ITGB3/LAMB1/MX1/OASL/SPP1/THBS1/TNC/VEGFA/WNT16	22
hsa04218	Cellular senescence	13/282	156/8216	0.00268719	0.0257771	0.0209527	CCNA2/CCNB1/CCNB2/CDK1/CDK4/CXCL8/E2F2/FOXM1/IGFBP3/IL6/MYBL2/SERPINE1/TGFB2	13
hsa05133	Pertussis	8/282	76/8216	0.0043484	0.0402227	0.0326947	C1R/C1S/CXCL6/CXCL8/IL6/ITGA5/NOS2/SERPING1	8
hsa04926	Relaxin signaling pathway	11/282	129/8216	0.00470104	0.0419851	0.0341273	COL1A1/COL1A2/COL3A1/COL4A1/COL4A2/EGFR/MMP1/MMP13/MMP9/NOS2/VEGFA	11
hsa05162	Measles	11/282	139/8216	0.00817416	0.0684074	0.0556045	CD3D/CD3E/CDK4/FCGR2B/HSPA6/IL2RA/IL2RB/IL6/MSN/MX1/OAS1	11
hsa05142	Chagas disease	9/282	102/8216	0.00818776	0.0684074	0.0556045	BDKRB2/CCL5/CD3D/CD3E/CXCL8/IL6/NOS2/SERPINE1/TGFB2	9
hsa04066	HIF-1 signaling pathway	9/282	109/8216	0.0123947	0.10032	0.0815443	ANGPT2/EGFR/HK3/IL6/LDHA/NOS2/SERPINE1/TIMP1/VEGFA	9
hsa04658	Th1 and Th2 cell differentiation	8/282	92/8216	0.0134351	0.102344	0.0831896	CD3D/CD3E/HLA-DQA1/HLA-DQA2/HLA-DRA/IL2RA/IL2RB/LCK	8
hsa05222	Small cell lung cancer	8/282	92/8216	0.0134351	0.102344	0.0831896	CDK4/CKS2/COL4A1/COL4A2/E2F2/FN1/LAMB1/NOS2	8
hsa05332	Graft-versus-host disease	5/282	42/8216	0.0138392	0.102357	0.0832003	HLA-DQA1/HLA-DQA2/HLA-DRA/IL6/PRF1	5
hsa04114	Oocyte meiosis	10/282	131/8216	0.0144736	0.102357	0.0832003	AURKA/BUB1/CCNB1/CCNB2/CDC20/CDC25C/CDK1/ESPL1/PTTG1/SGO1	10
hsa04668	TNF signaling pathway	9/282	112/8216	0.0146224	0.102357	0.0832003	CCL20/CCL5/CXCL10/CXCL6/IL6/LIF/MMP14/MMP9/SOCS3	9
hsa00360	Phenylalanine metabolism	3/282	16/8216	0.0160792	0.107262	0.0871868	ALDH3A1/HPD/IL4I1	3
hsa05140	Leishmaniasis	7/282	77/8216	0.0161514	0.107262	0.0871868	FCGR3A/FCGR3B/HLA-DQA1/HLA-DQA2/HLA-DRA/NOS2/TGFB2	7
hsa01523	Antifolate resistance	4/282	30/8216	0.0184332	0.119355	0.0970167	ABCC3/FOLR1/IL6/TYMS	4
hsa05152	Tuberculosis	12/282	180/8216	0.0209722	0.132483	0.107688	CYP27B1/FCGR2B/FCGR3A/FCGR3B/HLA-DQA1/HLA-DQA2/HLA-DRA/IL6/LSP1/MRC2/NOS2/TGFB2	12
hsa05169	Epstein-Barr virus infection	13/282	202/8216	0.0216307	0.133389	0.108424	CCNA2/CD3D/CD3E/CD58/CDK4/CXCL10/E2F2/HLA-DQA1/HLA-DQA2/HLA-DRA/IL6/OAS1/VIM	13
hsa04620	Toll-like receptor signaling pathway	8/282	104/8216	0.0262267	0.15797	0.128405	CCL5/CXCL10/CXCL11/CXCL8/CXCL9/IL6/SPP1/TLR8	8
hsa04613	Neutrophil extracellular trap formation	12/282	190/8216	0.03035	0.178651	0.145215	AQP9/CASP4/FCGR3A/FCGR3B/FPR2/H2AC20/H2BC11/H3C10/H3C2/H4C3/ITGB3/TLR8	12
hsa05230	Central carbon metabolism in cancer	6/282	70/8216	0.0324727	0.182324	0.148201	EGFR/HK3/LDHA/MET/NTRK1/SLC16A3	6
hsa05164	Influenza A	11/282	171/8216	0.0332	0.182324	0.148201	CCL5/CDK4/CXCL10/CXCL8/HLA-DQA1/HLA-DQA2/HLA-DRA/IL6/MX1/OAS1/SOCS3	11
hsa00770	Pantothenate and CoA biosynthesis	3/282	21/8216	0.0336785	0.182324	0.148201	BCAT1/DPYD/VNN2	3
hsa00350	Tyrosine metabolism	4/282	36/8216	0.0337899	0.182324	0.148201	ALDH3A1/AOX1/HPD/IL4I1	4
hsa05410	Hypertrophic cardiomyopathy	7/282	90/8216	0.0345867	0.182815	0.1486	CACNG2/CACNG5/DES/IL6/ITGA5/ITGB3/TGFB2	7
hsa05218	Melanoma	6/282	72/8216	0.0365869	0.187385	0.152315	CDK4/E2F2/EGFR/HGF/MET/PDGFD	6
hsa05143	African trypanosomiasis	4/282	37/8216	0.0368983	0.187385	0.152315	APOL1/HBA1/IDO1/IL6	4
hsa05145	Toxoplasmosis	8/282	112/8216	0.0384158	0.19134	0.15553	HLA-DQA1/HLA-DQA2/HLA-DRA/HSPA6/LAMB1/NOS2/SOCS1/TGFB2	8
hsa05330	Allograft rejection	4/282	38/8216	0.040166	0.192648	0.156592	HLA-DQA1/HLA-DQA2/HLA-DRA/PRF1	4
hsa05340	Primary immunodeficiency	4/282	38/8216	0.040166	0.192648	0.156592	CD3D/CD3E/IL7R/LCK	4
hsa04010	MAPK signaling pathway	16/282	294/8216	0.0457625	0.211742	0.172113	ANGPT2/AREG/CACNG2/CACNG5/EGFR/FLNC/HGF/HSPA6/IGF2/IL1RAP/MET/NTRK1/PDGFD/PTPN7/TGFB2/VEGFA	16
hsa05212	Pancreatic cancer	6/282	76/8216	0.0457821	0.211742	0.172113	CDK4/E2F2/EGFR/RAD51/TGFB2/VEGFA	6
hsa00240	Pyrimidine metabolism	5/282	58/8216	0.0480645	0.213942	0.173901	DPYD/RRM2/TK1/TYMP/TYMS	5
hsa05412	Arrhythmogenic right ventricular cardiomyopathy	6/282	77/8216	0.0482861	0.213942	0.173901	CACNG2/CACNG5/DES/DSG2/ITGA5/ITGB3	6
hsa05215	Prostate cancer	7/282	97/8216	0.0487359	0.213942	0.173901	E2F2/EGFR/IL1R2/MMP9/PDGFD/PLAT/PLAU	7
